# Supplementary material for: How foreign aid and remittances affect poverty in MENA countries?
Source: PLoS One. 2022 Jan 19;17(1):e0261510. doi: 10.1371/journal.pone.0261510 (PMC8769347; doi:10.1371/journal.pone.0261510)
Supplement: S1 Data — (XLS) [file pone.0261510.s001.xls]

## Sheet: Sheet1
year	country_code	country_name	region	region_name	admin_region	admin_region_name	income_level	income_level_name	lending_type	lending_type_name	aid_net_bilateral_total_current	aid_dev_asst_current	aid_dev_asst_constant	fdi_percent_of_gdp	remittances_percent_of_gdp	inflation_cpi	inflation_wpi	inflation_cons_prices	inflation_gdp_deflator	gdp_constant	gdp_growth	gdp_ppp_constant	gdp_per_capita_constant	gdp_per_capita_growth	gdp_per_capita_ppp_constant	unemployment_total	exchange_rate_real_index	population_growth	population_total	income_share_lowest20	income_share_second20	income_share_third20	income_share_fourth20	income_share_highest20	income_share_highest10	income_share_lowest10	gini_index	poverty_hcr_190	poverty_hcr_320	poverty_hcr_550	poverty_gap_190	poverty_gap_320	poverty_gap_550	log_aid_dev_asst_constant	log_fdi_percent_of_gdp	log_inflation_cons_prices	log_inflation_gdp_deflator	log_gdp_constant	log_gdp_ppp_constant
1964	QAT	Qatar	MEA	Middle East and North Africa			HIC	High income	LNX	Not classified																		9.05617	67566
1965	QAT	Qatar	MEA	Middle East and North Africa			HIC	High income	LNX	Not classified																		8.59884	73633
1967	SAU	Saudi Arabia	MEA	Middle East and North Africa			HIC	High income	LNX	Not classified	190000	430000	3.21e+06			21.3398		2.09924										3.5218	5195135															15.6749		1.48715
1964	OMN	Oman	MEA	Middle East and North Africa			HIC	High income	LNX	Not classified	4.06e+06	4.06e+06	3.349e+07															2.5592	608889															18.0199
1962	BHR	Bahrain	MEA	Middle East and North Africa			HIC	High income	LNX	Not classified	1.35e+06	1.35e+06	1.163e+07															3.07908	173144															16.9622
1965	OMN	Oman	MEA	Middle East and North Africa			HIC	High income	LNX	Not classified	1.59e+06	1.84e+06	1.408e+07							1.46906e+09			2350.46					2.61301	625009															17.1534				21.801
1969	MLT	Malta	MEA	Middle East and North Africa			HIC	High income	LNX	Not classified	1.435e+07	1.505e+07	1.1662e+08			23.9916		2.33429										-1.1761	304300															19.2676		1.58386
1969	OMN	Oman	MEA	Middle East and North Africa			HIC	High income	LNX	Not classified	40000	40000	300000						1.11298	5.87187e+09	25.6662		8379.66	21.8761				3.06242	700729															13.3047			0.959047	23.1866
1966	BHR	Bahrain	MEA	Middle East and North Africa			HIC	High income	LNX	Not classified	880000	9710000	65540000			18.3491		2.13447										2.29381	191780															18.6913		1.50221
1961	KWT	Kuwait	MEA	Middle East and North Africa			HIC	High income	LNX	Not classified		-160000	-1.22e+06															11.0881	300576															-14.7076
1965	KWT	Kuwait	MEA	Middle East and North Africa			HIC	High income	LNX	Not classified		-1.28e+06	-8.77e+06															10.7565	472037															-16.6673
1966	QAT	Qatar	MEA	Middle East and North Africa			HIC	High income	LNX	Not classified		10000	70000															8.10065	79846															11.8494
1968	KWT	Kuwait	MEA	Middle East and North Africa			HIC	High income	LNX	Not classified	10000	10000	80000															9.21844	632899															11.9829
1966	ISR	Israel	MEA	Middle East and North Africa			HIC	High income	LNX	Not classified	103010000	111100000	827889984			0.00134853	0.129163	7.93037	8.73082	2.96439e+10	-0.0796448		11275.7	-2.58811				2.54251	2629000															21.2275		2.7678	2.86327	24.8057
1964	ISR	Israel	MEA	Middle East and North Africa			HIC	High income	LNX	Not classified	9.53e+07	9.596e+07	7.8717e+08			0.00116003	0.11873	5.17275	5.43348	2.71944e+10	7.93719		10987.6	3.75054				3.95602	2475000															21.1771		2.34577	2.39409	24.7194
1967	ISR	Israel	MEA	Middle East and North Africa			HIC	High income	LNX	Not classified	6.258e+07	7.067e+07	5.2777e+08			0.00137154	0.130634	1.70609	-1.68818	3.05317e+10	2.99502		11122.7	-1.35741				4.31775	2745000															20.7773		1.30391	-1.29481	24.8352
1967	OMN	Oman	MEA	Middle East and North Africa			HIC	High income	LNX	Not classified	940000	940000	6.88e+06						-3.54262	2.56894e+09	66.2191		3891.67	61.6582				2.78227	660114															16.4373			-1.97736	22.3599
1965	ISR	Israel	MEA	Middle East and North Africa			HIC	High income	LNX	Not classified	1.2195e+08	1.2283e+08	9.6593e+08			0.00124945	0.123315	7.70833	-1.39111	2.96675e+10	9.09397		11575.3	5.34825				3.49381	2563000															21.3817		2.73963	-1.1328	24.8065
1969	SAU	Saudi Arabia	MEA	Middle East and North Africa			HIC	High income	LNX	Not classified	110000	1.36e+06	8.69e+06			22.4367		3.49586	1.01667	8.14272e+10	6.03789		14540.8	2.02209				3.86071	5599904															16.6708		1.96458	0.893114	25.8161
1968	ISR	Israel	MEA	Middle East and North Africa			HIC	High income	LNX	Not classified	6.199e+07	6.199e+07	4.4509e+08			0.00140006	0.133709	2.07922	-1.3993	3.54906e+10	16.242		12661.7	13.8367				2.09092	2803000															20.6069		1.47851	-1.13757	24.9857
1960	SAU	Saudi Arabia	MEA	Middle East and North Africa			HIC	High income	LNX	Not classified	8.01e+06	8.01e+06	5.202e+07															2.99921	4086539															18.4603
1961	ISR	Israel	MEA	Middle East and North Africa			HIC	High income	LNX	Not classified	1.0738e+08	1.0735e+08	9.5267e+08			0.000945878		6.78982	8.61241	2.06619e+10	11.2039		9456.23	7.59141				3.30245	2185000															21.3679		2.61395	2.8497	24.4447
1963	SAU	Saudi Arabia	MEA	Middle East and North Africa			HIC	High income	LNX	Not classified	-1.99e+06	-2.53e+06	-1.63e+07			19.9437												3.46338	4516533															-17.2681
1962	OMN	Oman	MEA	Middle East and North Africa			HIC	High income	LNX	Not classified	440000	440000	3.79e+06															2.43604	578823															15.841
1962	MLT	Malta	MEA	Middle East and North Africa			HIC	High income	LNX	Not classified	8.73e+06	8.84e+06	7.596e+07			21.4618		0.168675										-0.415929	323900															18.8389		0.167885
1967	KWT	Kuwait	MEA	Middle East and North Africa			HIC	High income	LNX	Not classified	20000	-1.44e+06	-9.55e+06															9.82276	577164															-16.7691
1966	ARE	United Arab Emirates	MEA	Middle East and North Africa			HIC	High income	LNX	Not classified	1300000	1300000	9620000															6.53423	159976															16.7725
1966	KWT	Kuwait	MEA	Middle East and North Africa			HIC	High income	LNX	Not classified	20000	-1440000	-9580000															10.2841	523166															-16.7691
1965	SAU	Saudi Arabia	MEA	Middle East and North Africa			HIC	High income	LNX	Not classified	100000	350000	2.59e+06			20.5819		0.389105										3.49449	4843635															15.4603		0.379901
1966	MLT	Malta	MEA	Middle East and North Africa			HIC	High income	LNX	Not classified	17330000	17440000	128640000			22.8179		0.523124										-1.13566	315200															19.3657		0.501798
1967	MLT	Malta	MEA	Middle East and North Africa			HIC	High income	LNX	Not classified	1.601e+07	1.612e+07	1.1743e+08			22.9762		0.693868										-1.16475	311550															19.2745		0.647636
1965	BHR	Bahrain	MEA	Middle East and North Africa			HIC	High income	LNX	Not classified	880000	880000	6.84e+06			17.9657												2.45423	187431															16.4314
1961	MLT	Malta	MEA	Middle East and North Africa			HIC	High income	LNX	Not classified	9.77e+06	9.77e+06	8.733e+07			21.4257		2.51132										-0.398896	325250															18.9784		1.65143
1969	ISR	Israel	MEA	Middle East and North Africa			HIC	High income	LNX	Not classified	5.446e+07	5.515e+07	3.8494e+08			0.00143447	0.13645	2.45805	1.59626	4.03052e+10	13.5657		14009.5	10.6447				2.60578	2877000															20.4617		1.63154	1.247	25.1129
1964	SAU	Saudi Arabia	MEA	Middle East and North Africa			HIC	High income	LNX	Not classified	30000	-430000	-2.92e+06			20.5021		2.8										3.49759	4677298															-15.5795		1.75323
1968	SAU	Saudi Arabia	MEA	Middle East and North Africa			HIC	High income	LNX	Not classified	170000	500000	3.37e+06			21.6788		1.58879		7.67907e+10			14252.6					3.64197	5387828															15.7236		1.24302		25.7575
1968	OMN	Oman	MEA	Middle East and North Africa			HIC	High income	LNX	Not classified	50000	50000	400000						11.5166	4.6726e+09	81.8878		6875.56	76.6739				2.90845	679595															13.5924			3.13881	22.9581
1960	KWT	Kuwait	MEA	Middle East and North Africa			HIC	High income	LNX	Not classified																		10.2589	269029
1963	QAT	Qatar	MEA	Middle East and North Africa			HIC	High income	LNX	Not classified		-20000	-140000															9.25239	61716															-12.5425
1962	ISR	Israel	MEA	Middle East and North Africa			HIC	High income	LNX	Not classified	1.0582e+08	1.064e+08	8.8695e+08			0.00103487		9.40819	8.90159	2.27603e+10	10.1561		9925.99	4.96778				4.82452	2293000															21.2964		2.93754	2.88252	24.5414
1962	QAT	Qatar	MEA	Middle East and North Africa			HIC	High income	LNX	Not classified																		8.99727	56262
1967	ARE	United Arab Emirates	MEA	Middle East and North Africa			HIC	High income	LNX	Not classified	1.57e+06	1.57e+06	1.155e+07															5.94267	169771															16.9553
1968	ARE	United Arab Emirates	MEA	Middle East and North Africa			HIC	High income	LNX	Not classified	1.13e+06	1.13e+06	9.1e+06															7.29954	182627															16.7169
1961	QAT	Qatar	MEA	Middle East and North Africa			HIC	High income	LNX	Not classified																		8.1762	51421
1961	OMN	Oman	MEA	Middle East and North Africa			HIC	High income	LNX	Not classified	330000	330000	2.95e+06															2.35594	564893															15.5905
1967	QAT	Qatar	MEA	Middle East and North Africa			HIC	High income	LNX	Not classified		10000	70000															7.7753	86302															11.8494
1966	SAU	Saudi Arabia	MEA	Middle East and North Africa			HIC	High income	LNX	Not classified	80000	320000	2350000			20.901		1.55039										3.48391	5015357															15.3631		1.22239
1963	MLT	Malta	MEA	Middle East and North Africa			HIC	High income	LNX	Not classified	1.702e+07	1.724e+07	1.4671e+08			21.8645		1.87635										-0.417666	322550															19.4971		1.38693
1960	ISR	Israel	MEA	Middle East and North Africa			HIC	High income	LNX	Not classified	1.0506e+08	1.0526e+08	9.8154e+08			0.000885738		2.22811		1.85802e+10			8789.02					3.74672	2114020															21.3978		1.54123		24.3385
1960	ARE	United Arab Emirates	MEA	Middle East and North Africa			HIC	High income	LNX	Not classified	410000	410000	3.79e+06															5.82436	92418															15.841
1960	OMN	Oman	MEA	Middle East and North Africa			HIC	High income	LNX	Not classified	250000	250000	2.31e+06															2.27474	551740															15.3459
1969	ARE	United Arab Emirates	MEA	Middle East and North Africa			HIC	High income	LNX	Not classified	850000	870000	6.57e+06															10.6282	203106															16.3912
1965	ARE	United Arab Emirates	MEA	Middle East and North Africa			HIC	High income	LNX	Not classified	20000	20000	120000															8.21453	149857															12.3884
1968	MLT	Malta	MEA	Middle East and North Africa			HIC	High income	LNX	Not classified	1.656e+07	1.685e+07	1.3421e+08			23.4443		2.0373										-1.17848	307900															19.4081		1.46019
1963	BHR	Bahrain	MEA	Middle East and North Africa			HIC	High income	LNX	Not classified	640000	640000	5.45e+06															2.84461	178140															16.2043
1968	QAT	Qatar	MEA	Middle East and North Africa			HIC	High income	LNX	Not classified																		7.7013	93211
1964	MLT	Malta	MEA	Middle East and North Africa			HIC	High income	LNX	Not classified	1.93e+07	1.96e+07	1.6163e+08			22.3412		2.18024										-0.403853	321250															19.594		1.52145
1967	BHR	Bahrain	MEA	Middle East and North Africa			HIC	High income	LNX	Not classified	50000	50000	370000			19.1305		4.2581										2.20872	196063															13.5144		2.15548
1968	BHR	Bahrain	MEA	Middle East and North Africa			HIC	High income	LNX	Not classified	200000	200000	1.72e+06			19.7536		3.25733										2.3141	200653															15.051		1.89683
1969	BHR	Bahrain	MEA	Middle East and North Africa			HIC	High income	LNX	Not classified	120000	140000	1.03e+06			19.7152		-0.194128										2.65078	206043															14.5382		-0.192929
1961	ARE	United Arab Emirates	MEA	Middle East and North Africa			HIC	High income	LNX	Not classified	540000	540000	4.83e+06															8.67769	100796															16.0835
1963	KWT	Kuwait	MEA	Middle East and North Africa			HIC	High income	LNX	Not classified		-1.01e+06	-7.23e+06															11.5751	378746															-16.4904
1961	SAU	Saudi Arabia	MEA	Middle East and North Africa			HIC	High income	LNX	Not classified	1000000	-190000	-2.66e+06															3.18649	4218853															-15.4861
1960	MLT	Malta	MEA	Middle East and North Africa			HIC	High income	LNX	Not classified	1.233e+07	1.233e+07	1.1385e+08			20.9008		3.38462										4.00663	326550															19.2435		1.93353
1969	QAT	Qatar	MEA	Middle East and North Africa			HIC	High income	LNX	Not classified		40000	250000															7.90957	100883															13.1224
1960	BHR	Bahrain	MEA	Middle East and North Africa			HIC	High income	LNX	Not classified	240000	40000	670000															3.54043	162427															14.1082
1966	OMN	Oman	MEA	Middle East and North Africa			HIC	High income	LNX	Not classified	620000	620000	4590000						1.78242	1.54552e+09	5.20446		2407.34	2.41999				2.68238	642001															16.0325			1.34187	21.8518
1962	ARE	United Arab Emirates	MEA	Middle East and North Africa			HIC	High income	LNX	Not classified	430000	430000	3.7e+06															10.6453	112118															15.817
1960	QAT	Qatar	MEA	Middle East and North Africa			HIC	High income	LNX	Not classified																		7.12354	47384
1963	ARE	United Arab Emirates	MEA	Middle East and North Africa			HIC	High income	LNX	Not classified	390000	390000	3.32e+06															10.9801	125130															15.7086
1964	BHR	Bahrain	MEA	Middle East and North Africa			HIC	High income	LNX	Not classified	580000	580000	4.78e+06															2.62987	182887															16.0731
1964	KWT	Kuwait	MEA	Middle East and North Africa			HIC	High income	LNX	Not classified	20000	-880000	-6.11e+06															11.2627	423898															-16.3171
1962	SAU	Saudi Arabia	MEA	Middle East and North Africa			HIC	High income	LNX	Not classified	-9.97e+06	-10250000	-6.517e+07															3.35476	4362786															-18.715
1963	ISR	Israel	MEA	Middle East and North Africa			HIC	High income	LNX	Not classified	1.1309e+08	1.1364e+08	9.3533e+08			0.00110297	0.117554	6.58114	7.69746	2.51947e+10	10.6957		10590.5	6.6941				3.68192	2379000															21.3496		2.58308	2.73823	24.643
1962	KWT	Kuwait	MEA	Middle East and North Africa			HIC	High income	LNX	Not classified		-2.48e+06	-1.827e+07															11.5414	337348															-17.4622
1964	ARE	United Arab Emirates	MEA	Middle East and North Africa			HIC	High income	LNX	Not classified	330000	580000	4.48e+06															9.81831	138039															16.0083
1963	OMN	Oman	MEA	Middle East and North Africa			HIC	High income	LNX	Not classified	360000	360000	3.07e+06															2.50472	593504															15.6303
1961	BHR	Bahrain	MEA	Middle East and North Africa			HIC	High income	LNX	Not classified	940000	940000	8.4e+06															3.31042	167894															16.6369
1965	MLT	Malta	MEA	Middle East and North Africa			HIC	High income	LNX	Not classified	1.624e+07	1.654e+07	1.2767e+08			22.6992		1.60222										-0.765569	318800															19.3581		1.25016
1969	KWT	Kuwait	MEA	Middle East and North Africa			HIC	High income	LNX	Not classified	70000	330000	2.18e+06															8.48999	688979															15.288
1974	BHR	Bahrain	MEA	Middle East and North Africa			HIC	High income	LNX	Not classified	660000	3.769e+07	1.5108e+08			31.6796		24.393										5.04097	251911															19.5265		3.88786
1979	OMN	Oman	MEA	Middle East and North Africa			HIC	High income	LNX	Not classified	860000	2.4384e+08	588250000	3.14851	0.876309				30.5823	1.07859e+10	4.33174		9878.49	-1.31106				5.56027	1091852															20.8858	1.86439		4.11383	23.7946
1979	MLT	Malta	MEA	Middle East and North Africa			HIC	High income	LNX	Not classified	1.458e+07	5.18e+07	1.2741e+08	1.61589	2.86959	41.0557		7.14711	6.20648	2.71606e+09	10.4908		8668.02	9.37649			102.815	1.0136	313342															19.3561	1.25737	2.66471	2.52517	22.4156
1976	MLT	Malta	MEA	Middle East and North Africa			HIC	High income	LNX	Not classified	2.727e+07	3.032e+07	1.1192e+08	2.67326	6.10395	33.2555		0.551513	5.02671	1.97119e+09	17.0171		6446.55	16.4232				0.508857	305774															19.2264	1.70972	0.526806	2.31766	22.095
1973	OMN	Oman	MEA	Middle East and North Africa			HIC	High income	LNX	Not classified	270000	2.254e+07	9.982e+07	0.307784					40.3095	6.35464e+09	-14.2521		7874.53	-17.5042				3.86642	806986															19.112	0.30312		4.38989	23.2656
1978	KWT	Kuwait	MEA	Middle East and North Africa			HIC	High income	LNX	Not classified	600000	940000	2.27e+06	0.00490294		33.4351	38.8119	8.68975										5.93062	1224067															15.3284	0.00490292	2.85859
1976	BHR	Bahrain	MEA	Middle East and North Africa			HIC	High income	LNX	Not classified	700000	1.6316e+08	5.5408e+08			45.0771		22.4958										6.2565	283752															20.826		3.80697
1972	KWT	Kuwait	MEA	Middle East and North Africa			HIC	High income	LNX	Not classified	80000	590000	2.99e+06	0.000224658		20.0611	23.5307											6.45751	851916															15.6039	0.000224658
1971	QAT	Qatar	MEA	Middle East and North Africa			HIC	High income	LNX	Not classified		100000	560000	7.05184														8.65441	119414															13.9288	2.65143
1978	BHR	Bahrain	MEA	Middle East and North Africa			HIC	High income	LNX	Not classified	890000	8.396e+07	2.2983e+08			61.4471		15.7855										6.48055	323473															19.946		3.45324
1977	ARE	United Arab Emirates	MEA	Middle East and North Africa			HIC	High income	LNX	Not classified	1.28e+06	3.486e+07	1.0881e+08	0.451275					5.25576	8.03868e+10	21.4393		109319	5.35045				14.2122	735344															19.1983	0.437212		2.3614	25.8033
1974	OMN	Oman	MEA	Middle East and North Africa			HIC	High income	LNX	Not classified	540000	1.6963e+08	6.7792e+08	-3.71152					200.986	7.08535e+09	11.4988		8415.4	6.86855				4.24143	841950															21.0277	-2.02226		5.99639	23.3744
1973	KWT	Kuwait	MEA	Middle East and North Africa			HIC	High income	LNX	Not classified	100000	390000	1.78e+06	0.00554704		21.7194	28.7153	8.26667										6.11484	905635															15.0853	0.00554701	2.80902
1970	BHR	Bahrain	MEA	Middle East and North Africa			HIC	High income	LNX	Not classified	280000	950000	5.91e+06			20.0364		1.62898										3.13511	212605															16.2853		1.26424
1974	SAU	Saudi Arabia	MEA	Middle East and North Africa			HIC	High income	LNX	Not classified	1.27e+06	3.61e+06	1.436e+07	-8.21879		34.6645		21.437	150.355	2.762e+11	16.2281		39152.1	10.5834				4.97848	7054532															17.1731	-2.80325	3.75881	5.70616	27.0375
1975	OMN	Oman	MEA	Middle East and North Africa			HIC	High income	LNX	Not classified	660000	1.4013e+08	4.9346e+08	5.06766					2.37423	8.81655e+09	24.4335		9995.55	18.7769				4.65247	882047															20.7101	2.32562		1.59948	23.593
1973	BHR	Bahrain	MEA	Middle East and North Africa			HIC	High income	LNX	Not classified	520000	1.424e+07	6.341e+07			25.4673		14.3318										4.42675	239527															18.6583		3.35684
1974	QAT	Qatar	MEA	Middle East and North Africa			HIC	High income	LNX	Not classified		510000	2.04e+06	0.540101														7.73525	153621															15.2216	0.516789
1975	ISR	Israel	MEA	Middle East and North Africa			HIC	High income	LNX	Not classified	4.6616e+08	4.6748e+08	1.67807e+09	0.292966	0.657545	0.00449356	0.450254	39.3067	36.5679	5.99827e+10	3.24282		17361.1	0.912012				2.28347	3455000															21.9341	0.288929	4.3647	4.29251	25.5105
1970	SAU	Saudi Arabia	MEA	Middle East and North Africa			HIC	High income	LNX	Not classified	150000	1.46e+06	8.83e+06	0.136871		22.4766		0.177778	-24.4392	1.29182e+11	58.6473		22133.9	52.2191				4.13628	5836389															16.6868	0.136447	0.176854	-3.88975	26.2776
1974	MLT	Malta	MEA	Middle East and North Africa			HIC	High income	LNX	Not classified	1.58e+07	2.153e+07	93750000	2.82803	4.96629	30.4004		7.25562	3.36372	1.40894e+09	10.0364		4665.43	10.1107				-0.0675278	301996															19.0493	1.76261	2.67964	1.92759	21.7593
1974	ARE	United Arab Emirates	MEA	Middle East and North Africa			HIC	High income	LNX	Not classified	50000	590000	2.39e+06															16.9361	467451															15.38
1977	ISR	Israel	MEA	Middle East and North Africa			HIC	High income	LNX	Not classified	7.9701e+08	7.974e+08	2.56494e+09	0.466246	0.610149	0.0079431	0.815677	34.6167	41.5616	6.07992e+10	1.0353		16827.9	-1.20185				2.23911	3613000															22.3583	0.450819	4.23769	4.42047	25.524
1971	ISR	Israel	MEA	Middle East and North Africa			HIC	High income	LNX	Not classified	7.138e+07	7.222e+07	4.0074e+08	0.849257	2.08589	0.00170437	0.16044	11.9726	14.429	4.60803e+10	10.9511		15014.8	7.51661				3.14439	3069000															20.502	0.770671	3.17751	3.36358	25.2468
1972	BHR	Bahrain	MEA	Middle East and North Africa			HIC	High income	LNX	Not classified	550000	2.84e+06	1.464e+07			22.2749		5.0882										3.93539	229155															17.1924		2.32959
1971	ARE	United Arab Emirates	MEA	Middle East and North Africa			HIC	High income	LNX	Not classified	310000	5.61e+06	3.113e+07															16.8201	277471															17.9468
1970	KWT	Kuwait	MEA	Middle East and North Africa			HIC	High income	LNX	Not classified	10000	350000	2.09e+06	0.904319														7.74349	744450															15.2458	0.812074
1970	ISR	Israel	MEA	Middle East and North Africa			HIC	High income	LNX	Not classified	6.242e+07	6.316e+07	3.7649e+08	0.695167	1.02147	0.00152213	0.146211	6.11074	28.3545	4.15321e+10	3.04406		13965.1	-0.316827				3.31598	2974000															20.4395	0.648703	2.50982	4.03824	25.1429
1973	ISR	Israel	MEA	Middle East and North Africa			HIC	High income	LNX	Not classified	1.8524e+08	1.8604e+08	7.9344e+08	1.31553	1.57157	0.00230932	0.21116	20.0324	22.2403	5.4565e+10	5.58746		16645.8	1.40004				4.04661	3278000															21.185	1.08788	3.69112	3.79556	25.4158
1979	QAT	Qatar	MEA	Middle East and North Africa			HIC	High income	LNX	Not classified	110000	170000	380000	0.0811291		31.1525												6.66036	205171															13.5411	0.0810403
1977	MLT	Malta	MEA	Middle East and North Africa			HIC	High income	LNX	Not classified	1.94e+07	3.117e+07	1.039e+08	2.95247	5.79139	36.5944		10.0404	4.92053	2.21136e+09	12.1842		7203.83	11.7471				0.390376	306970															19.1521	1.80331	3.00223	2.29673	22.21
1972	SAU	Saudi Arabia	MEA	Middle East and North Africa			HIC	High income	LNX	Not classified	480000	2.23e+06	1.138e+07	0.349515		24.4995		4.33118	1.07711	1.91379e+11	22.9306		29935.8	17.3091				4.68076	6392970															16.9405	0.342763	2.17206	0.934861	26.6707
1970	MLT	Malta	MEA	Middle East and North Africa			HIC	High income	LNX	Not classified	1.858e+07	1.956e+07	1.3213e+08	4.62664		24.883		3.71566		1.13381e+09			3746.28					-0.543703	302650															19.3924	2.23646	2.02334		21.542
1973	QAT	Qatar	MEA	Middle East and North Africa			HIC	High income	LNX	Not classified		300000	1.33e+06	0.166271														8.57628	142186															14.7938	0.165514
1970	OMN	Oman	MEA	Middle East and North Africa			HIC	High income	LNX	Not classified	70000	70000	480000	1.17831					-6.2295	6.68777e+09	13.8951		9239.16	10.2569				3.24643	723851															13.7747	1.00201		-2.52882	23.3167
1976	ISR	Israel	MEA	Middle East and North Africa			HIC	High income	LNX	Not classified	6.4156e+08	6.4334e+08	2.20108e+09	0.309554	0.474211	0.00590053	0.588919	31.3109	31.3728	6.01761e+10	0.322503		17032.6	-1.89237				2.23249	3533000															22.2054	0.304812	4.13737	4.13934	25.5137
1975	SAU	Saudi Arabia	MEA	Middle East and North Africa			HIC	High income	LNX	Not classified	700000	2.99e+06	1.08e+07	3.9871		46.6501		34.5761	12.0611	2.51539e+11	-8.92861		33902.4	-13.4084				5.04405	7419493															16.8882	2.09158	4.23652	3.18485	26.944
1977	BHR	Bahrain	MEA	Middle East and North Africa			HIC	High income	LNX	Not classified	870000	4.796e+07	1.5061e+08			53.0698		17.7311										6.62096	303175															19.5234		3.56926
1970	QAT	Qatar	MEA	Middle East and North Africa			HIC	High income	LNX	Not classified	10000	60000	370000	1.88541														8.2091	109514															13.5144	1.39118
1975	ARE	United Arab Emirates	MEA	Middle East and North Africa			HIC	High income	LNX	Not classified	90000	4.05e+06	1.427e+07	0.108351						5.68067e+10			103605					15.953	548301															17.1668	0.10814			25.4561
1978	ISR	Israel	MEA	Middle East and North Africa			HIC	High income	LNX	Not classified	8.994e+08	8.9967e+08	2.67922e+09	0.231548	1.1518	0.0119584	1.24935	50.551	56.1435	6.41766e+10	5.55509		17392	3.35245				2.1088	3690000															22.4019	0.229527	4.61623	4.72114	25.5781
1971	BHR	Bahrain	MEA	Middle East and North Africa			HIC	High income	LNX	Not classified	280000	4.7e+06	2.639e+07			21.1964		5.78947										3.56087	220312															17.7816		2.45657
1979	BHR	Bahrain	MEA	Middle East and North Africa			HIC	High income	LNX	Not classified	820000	1.3529e+08	3.2644e+08			62.8027		2.20599										5.80286	342799															20.2969		1.53214
1972	OMN	Oman	MEA	Middle East and North Africa			HIC	High income	LNX	Not classified	70000	9.86e+06	4.963e+07	0.466121					2.48097	7.41084e+09	9.82522		9545.37	5.94758				3.59458	776380															18.4133	0.450706		1.64014	23.4194
1971	OMN	Oman	MEA	Middle East and North Africa			HIC	High income	LNX	Not classified		2.04e+06	1.137e+07	-0.0896978					16.0921	6.74784e+09	0.898225		9009.52	-2.48545				3.41107	748968															16.9396	-0.089578		3.47244	23.3256
1973	ARE	United Arab Emirates	MEA	Middle East and North Africa			HIC	High income	LNX	Not classified	90000	760000	3.44e+06															17.5894	394624															15.7441
1971	SAU	Saudi Arabia	MEA	Middle East and North Africa			HIC	High income	LNX	Not classified	340000	1.91e+06	1.083e+07	-1.551		23.4824		4.475	10.5463	1.5568e+11	20.5122		25518.7	15.2925				4.42791	6100626															16.891	-1.22273	2.20391	3.05116	26.4642
1972	ARE	United Arab Emirates	MEA	Middle East and North Africa			HIC	High income	LNX	Not classified	240000	4.68e+06	2.368e+07															17.6323	330974															17.6733
1976	KWT	Kuwait	MEA	Middle East and North Africa			HIC	High income	LNX	Not classified	170000	190000	640000	-0.00388374		27.9935	36.704	5.23504										6.08857	1085861															14.0624	-0.00388373	2.35752
1971	KWT	Kuwait	MEA	Middle East and North Africa			HIC	High income	LNX	Not classified	40000	510000	2.88e+06	0.000257707														7.02671	798642															15.5664	0.000257707
1974	ISR	Israel	MEA	Middle East and North Africa			HIC	High income	LNX	Not classified	1.167e+08	1.1759e+08	4.5601e+08	0.514044	0.795545	0.00322566	0.319821	39.68	35.5003	5.80987e+10	6.47616		17204.2	3.35471				2.97543	3377000															20.6312	0.493738	4.37415	4.26289	25.4786
1972	ISR	Israel	MEA	Middle East and North Africa			HIC	High income	LNX	Not classified	8.455e+07	8.537e+07	4.1867e+08	1.29911	2.16518	0.00192391	0.177332	12.8815	16.5837	5.16775e+10	12.1466		16416	9.3322				2.54156	3148000															20.5457	1.07791	3.25044	3.50247	25.3614
1973	SAU	Saudi Arabia	MEA	Middle East and North Africa			HIC	High income	LNX	Not classified	470000	2.73e+06	1.208e+07	-4.18744		28.5452		16.5138	11.3923	2.37636e+11	24.1705		35405	18.2699				4.86865	6711923															17.0002	-2.1392	3.49826	3.128	26.8872
1970	ARE	United Arab Emirates	MEA	Middle East and North Africa			HIC	High income	LNX	Not classified	310000	5.29e+06	3.135e+07															14.3787	234514															17.9539
1976	QAT	Qatar	MEA	Middle East and North Africa			HIC	High income	LNX	Not classified	920000	1.26e+06	4.21e+06	0.00608958														5.56348	173721															15.9461	0.00608954
1977	QAT	Qatar	MEA	Middle East and North Africa			HIC	High income	LNX	Not classified	180000	840000	2.59e+06	0.0558384														4.83019	182318															15.4603	0.0558095
1978	QAT	Qatar	MEA	Middle East and North Africa			HIC	High income	LNX	Not classified	90000	140000	340000	0.219891														5.14877	191951															13.4298	0.218157
1976	ARE	United Arab Emirates	MEA	Middle East and North Africa			HIC	High income	LNX	Not classified	550000	1.04e+06	3.52e+06	0.257273					11.7743	6.6195e+10	16.5269		103767	0.156119				15.1392	637922															15.7671	0.254517		3.16087	25.609
1975	BHR	Bahrain	MEA	Middle East and North Africa			HIC	High income	LNX	Not classified	770000	2.586e+07	9.137e+07			36.7989		16.1598										5.64597	266543															19.0236		3.47663
1971	MLT	Malta	MEA	Middle East and North Africa			HIC	High income	LNX	Not classified	9.18e+06	1.604e+07	9.526e+07	4.36347	6.87014	25.4613		2.32381	0.633193	1.16164e+09	2.45399		3837.58	2.43707				0.0165194	302700															19.0653	2.17929	1.57973	0.597078	21.5662
1977	KWT	Kuwait	MEA	Middle East and North Africa			HIC	High income	LNX	Not classified	440000	510000	1.49e+06	0.00940878		30.762	39.2649	9.88952										6.04995	1153583															14.9074	0.00940864	2.98717
1977	OMN	Oman	MEA	Middle East and North Africa			HIC	High income	LNX	Not classified	570000	363250000	1.13619e+09	1.75327					6.0001	1.07345e+10	1.00722		10978.2	-4.1958				5.28855	977804															21.5441	1.32752		2.4918	23.7899
1974	KWT	Kuwait	MEA	Middle East and North Africa			HIC	High income	LNX	Not classified	90000	380000	1500000	0.000922738		24.5414	31.7076	12.9926										6.0139	961770															14.9141	0.000922738	3.25901
1976	OMN	Oman	MEA	Middle East and North Africa			HIC	High income	LNX	Not classified	740000	1.7044e+08	5.7877e+08	3.17765					1.30002	1.06275e+10	20.5401		11459	14.6409				5.01784	927436															20.8696	1.87318		1.07846	23.7799
1976	SAU	Saudi Arabia	MEA	Middle East and North Africa			HIC	High income	LNX	Not classified	490000	1.78e+06	6.17e+06	-0.619634		61.3723		31.5587	16.5535	2.96365e+11	17.821		37981.3	12.0313				5.03881	7802926															16.3284	-0.585587	4.14525	3.50066	27.108
1975	QAT	Qatar	MEA	Middle East and North Africa			HIC	High income	LNX	Not classified	30000	770000	2.71e+06	0.362944														6.73272	164320															15.5056	0.355414
1979	KWT	Kuwait	MEA	Middle East and North Africa			HIC	High income	LNX	Not classified	510000	1.17e+06	2.71e+06	0.00517255		35.7923	41.3258	7.05										5.71662	1296081															15.5056	0.00517253	2.65117
1977	SAU	Saudi Arabia	MEA	Middle East and North Africa			HIC	High income	LNX	Not classified	2.17e+06	6.69e+06	2.073e+07	1.05538		68.3681		11.399	8.08138	3.17388e+11	7.09336		38669.5	1.81194				5.05736	8207697															17.5402	0.919993	3.12859	2.78652	27.1765
1972	MLT	Malta	MEA	Middle East and North Africa			HIC	High income	LNX	Not classified	1.498e+07	1.504e+07	7.783e+07	1.50963	6.03853	26.32		3.37276	-1.22328	1.22946e+09	5.83833		4064.99	5.92581				-0.0826241	302450															18.8632	1.20009	1.93016	-1.03079	21.623
1979	ARE	United Arab Emirates	MEA	Middle East and North Africa			HIC	High income	LNX	Not classified	5.47e+06	7.03e+06	1.555e+07	0.206818					7.05102	9.56614e+10	20.9236		102669	8.43329				10.9024	931749															17.2527	0.205372		2.65131	25.9772
1978	OMN	Oman	MEA	Middle East and North Africa			HIC	High income	LNX	Not classified	610000	6.062e+07	1.658e+08	3.14844	1.05652				3.80228	1.0338e+10	-3.69353		10009.7	-8.82171				5.47186	1032799															19.6194	1.86437		2.04561	23.7522
1972	QAT	Qatar	MEA	Middle East and North Africa			HIC	High income	LNX	Not classified		200000	1.01e+06	0.00195979														8.87768	130500															14.5186	0.00195978
1979	SAU	Saudi Arabia	MEA	Middle East and North Africa			HIC	High income	LNX	Not classified	7.13e+06	1.073e+07	2.443e+07	-1.13581		68.0131		1.08157	23.0987	3.36677e+11	11.9194		36843.9	5.90476				5.5239	9137927															17.7045	-0.974224	0.93789	3.83339	27.2355
1973	MLT	Malta	MEA	Middle East and North Africa			HIC	High income	LNX	Not classified	2.678e+07	2.749e+07	1.3401e+08	1.4907	5.64897	28.3438		7.68929	8.68678	1.28043e+09	4.14614		4237.03	4.2323				-0.0826925	302200															19.4066	1.18959	2.73718	2.85825	21.6636
1979	ISR	Israel	MEA	Middle East and North Africa			HIC	High income	LNX	Not classified	1.18443e+09	1.18468e+09	3.2791e+09	0.0511293	1.55712	0.021323	2.23693	78.31	76.8615	6.81606e+10	6.20782		18003.3	3.51475			93.7898	2.56836	3786000	6.7	11.1	16.1	23.3	42.8	26.9	2.7	36.3	0	0.8	5.2	0	0.1	1	22.604	0.0511071	5.05386	5.03519	25.6383
1978	ARE	United Arab Emirates	MEA	Middle East and North Africa			HIC	High income	LNX	Not classified	640000	1.69e+06	4.28e+06	0.164537					-3.66111	7.9109e+10	-1.5896		94683.7	-13.3874				12.7702	835508															15.9626	0.163803		-2.00906	25.7872
1978	MLT	Malta	MEA	Middle East and North Africa			HIC	High income	LNX	Not classified	2.723e+07	3.953e+07	1.1143e+08	2.71358	3.33476	38.3171		4.70751	4.15498	2.45817e+09	11.1612		7924.94	10.0101				1.04092	310182															19.2221	1.72376	2.2534	2.13163	22.3158
1975	MLT	Malta	MEA	Middle East and North Africa			HIC	High income	LNX	Not classified	2.993e+07	3.365e+07	1.2484e+08	3.34016	4.59956	33.0731		8.79167	5.36324	1.68453e+09	19.5601		5537.17	18.6853				0.734393	304222															19.3357	1.92086	2.87017	2.3813	21.9379
1975	KWT	Kuwait	MEA	Middle East and North Africa			HIC	High income	LNX	Not classified	170000	330000	1.19e+06	0.00207915		26.601	34.1097	8.39237										6.04674	1021720															14.6826	0.00207915	2.824
1978	SAU	Saudi Arabia	MEA	Middle East and North Africa			HIC	High income	LNX	Not classified	2.5e+06	6.15e+06	1.598e+07	0.692643		67.2854		-1.5836	10.0862	3.00821e+11	-5.21973		34789.7	-10.0333				5.21221	8646845															17.28	0.646629	-1.24026	3.00676	27.1229
1984	OMN	Oman	MEA	Middle East and North Africa			HIC	High income	LNX	Not classified	6.53e+06	1.0643e+08	2.5321e+08	1.792	0.492307				-4.7183	2.03364e+10	16.7116		14210.6	11.0041				5.01388	1431070															20.0429	1.34655		-2.25564	24.4288
1983	KWT	Kuwait	MEA	Middle East and North Africa			HIC	High income	LNX	Not classified	3.71e+06	5.16e+06	1.264e+07	0.000191668		46.3801	50.2302	4.71817										4.49552	1576968															17.0455	0.000191668	2.25561
1988	KWT	Kuwait	MEA	Middle East and North Africa			HIC	High income	LNX	Not classified	4.38e+06	5.94e+06	7.98e+06	0.0788693		49.105	53.5367	1.46813										4.83001	2034857															16.5856	0.0787877	1.17696
1984	ARE	United Arab Emirates	MEA	Middle East and North Africa			HIC	High income	LNX	Not classified	2.42e+06	3.32e+06	8.23e+06	0.407195					-6.09747	1.14624e+11	4.01695		88583.4	-1.24929				5.19552	1293971															16.6164	0.396708		-2.50768	26.1581
1984	SAU	Saudi Arabia	MEA	Middle East and North Africa			HIC	High income	LNX	Not classified	2.659e+07	3.51e+07	79000000	4.05423		72.5671		-1.55904	-0.92283	230060546080	-4.66145		18525.1	-10.1712			239.816	5.95289	12418834															18.8781	2.10778	-1.22707	-0.82574	26.8548
1982	QAT	Qatar	MEA	Middle East and North Africa			HIC	High income	LNX	Not classified	510000	860000	2000000	0.048837		38.1638		5.7										11.1453	277226															15.2018	0.0488176	2.44122
1982	BHR	Bahrain	MEA	Middle East and North Africa			HIC	High income	LNX	Not classified	770000	156000000	3.6535e+08	0.780566		79.0872		8.88571	13.724	6.6734e+09	-7.55622		17290.8	-10.3898			216.699	3.11312	385950															20.4095	0.717421	2.88074	3.31362	23.3145
1981	OMN	Oman	MEA	Middle East and North Africa			HIC	High income	LNX	Not classified	3.45e+06	252000000	5.7619e+08	0.861484	0.55837				3.67986	1.33865e+10	17.0471		10967.3	10.6981				5.57694	1220585															20.8651	0.779963		2.01399	24.0107
1980	KWT	Kuwait	MEA	Middle East and North Africa			HIC	High income	LNX	Not classified	7.48e+06	10250000	2.141e+07	0.00289819		38.272	45.6535	6.92823										5.44995	1368677															17.5725	0.00289819	2.63392
1982	MLT	Malta	MEA	Middle East and North Africa			HIC	High income	LNX	Not classified	2.079e+07	2.508e+07	7.163e+07	1.69026	3.18398	56.0735		5.81823	3.44169	3.07244e+09	2.28445		9427.62	0.113837			121.482	2.14498	325898															18.7802	1.29587	2.46145	1.94958	22.5389
1980	ARE	United Arab Emirates	MEA	Middle East and North Africa			HIC	High income	LNX	Not classified	1.69e+06	4.08e+06	8.89e+06	0.223951					9.51598	1.185e+11	23.8748		116233	13.2116				9.0013	1019509															16.6936	0.22212		2.94887	26.1913
1982	OMN	Oman	MEA	Middle East and North Africa			HIC	High income	LNX	Not classified	4.9e+06	1.3654e+08	3.1913e+08	2.41052	0.574845				-6.72021	1.49353e+10	11.5698		11576.7	5.55717				5.5398	1290111															20.2743	1.61347		-2.60376	24.1201
1988	OMN	Oman	MEA	Middle East and North Africa			HIC	High income	LNX	Not classified	1.392e+07	5.1e+06	9.17e+06	1.09474	0.465188				1.31897	2.41973e+10	5.96403		14419.4	2.28603				3.53266	1678110															16.7246	0.946806		1.08996	24.6027
1983	MLT	Malta	MEA	Middle East and North Africa			HIC	High income	LNX	Not classified	3.413e+07	4.403e+07	1.2229e+08	2.1026	3.66964	55.5795		-0.880998	-0.305484	3.05363e+09	-0.61239		9238.74	-2.00341			118.321	1.40948	330524															19.3151	1.4886	-0.794676	-0.300922	22.5327
1982	ISR	Israel	MEA	Middle East and North Africa			HIC	High income	LNX	Not classified	8.5744e+08	8.5744e+08	1907500000	0.0765155	1.00691	0.235347	26.4409	120.364	127.244	7.45199e+10	2.0825		18486.7	0.183173			102.043	1.87811	4031000															22.0622	0.076441	5.48369	5.53927	25.7275
1985	OMN	Oman	MEA	Middle East and North Africa			HIC	High income	LNX	Not classified	1.466e+07	7.758e+07	1.7985e+08	1.61176	0.434047				-0.512003	2.31849e+10	14.0072		15472.9	8.88302				4.59875	1498418															19.7008	1.2552		-0.491922	24.5599
1983	OMN	Oman	MEA	Middle East and North Africa			HIC	High income	LNX	Not classified	4.46e+06	7.123e+07	1.6632e+08	1.94898	0.547465				-9.99902	1.74245e+10	16.6667		12801.9	10.5829				5.35554	1361087															19.6226	1.42058		-2.99813	24.2743
1985	KWT	Kuwait	MEA	Middle East and North Africa			HIC	High income	LNX	Not classified	3.22e+06	4.21e+06	1.093e+07	0.0338112		47.6255	49.2702	1.49032										4.90879	1735274															16.9002	0.0338047	1.18938
1983	ARE	United Arab Emirates	MEA	Middle East and North Africa			HIC	High income	LNX	Not classified	2.28e+06	4.31e+06	1.016e+07	0.106394					-3.61802	1.10198e+11	-4.74582		89704	-9.68145				5.3206	1228459															16.8271	0.106194		-1.99765	26.1187
1988	BHR	Bahrain	MEA	Middle East and North Africa			HIC	High income	LNX	Not classified	1.07e+06	-2.61e+06	-4.38e+06	5.99813		76.596		0.303436	2.00943	8.48556e+09	6.99999		18240.7	3.26763			145.817	3.55048	465198															-15.9822	2.49147	0.298963	1.44784	23.5548
1989	ARE	United Arab Emirates	MEA	Middle East and North Africa			HIC	High income	LNX	Not classified	-7.35e+06	-5.93e+06	-1.044e+07	0.0935488					1.75128	1.06281e+11	12.3379		61588.1	5.91828				5.88434	1725681															-16.8432	0.0934129		1.32653	26.0825
1989	ISR	Israel	MEA	Middle East and North Africa			HIC	High income	LNX	Not classified	1.19176e+09	1.19176e+09	2.09401e+09	0.32143	1.57048	27.748	28.7398	20.2091	18.7029	9.34472e+10	0.574747		20683.3	-1.11708			108.138	1.69647	4518000															22.1555	0.316138	3.69989	3.62254	25.9538
1987	MLT	Malta	MEA	Middle East and North Africa			HIC	High income	LNX	Not classified	300000	-1.43e+06	-2250000	1.10736	2.62792	56.566		0.431726	3.05147	3.41997e+09	4.11051		9927.78	3.39606			103.767	0.688607	344485															-15.32	0.95529	0.419328	1.8346	22.646
1980	OMN	Oman	MEA	Middle East and North Africa			HIC	High income	LNX	Not classified	1.77e+06	2.1933e+08	4.8865e+08	1.64561	0.580804				51.105	1.14368e+10	6.03544		9907.36	0.292202				5.56855	1154377															20.7003	1.27291		4.62713	23.8533
1981	QAT	Qatar	MEA	Middle East and North Africa			HIC	High income	LNX	Not classified	520000	850000	1.87e+06	0.0436426		36.1058		8.5206										10.3379	247988															15.1346	0.0436287	2.83906
1986	KWT	Kuwait	MEA	Middle East and North Africa			HIC	High income	LNX	Not classified	3.68e+06	4.96e+06	9.52e+06	-0.0811565		48.0797	49.5467	0.953607										5.44121	1832310															16.7621	-0.0810677	0.848185
1988	QAT	Qatar	MEA	Middle East and North Africa			HIC	High income	LNX	Not classified	1.08e+06	1.83e+06	2.65e+06	-0.341659		43.7255		4.60251										4.95786	443605															15.4832	-0.335339	2.23135
1987	ISR	Israel	MEA	Middle East and North Africa			HIC	High income	LNX	Not classified	1.2508e+09	1.2508e+09	2.35518e+09	0.547075	1.49793	19.8391	20.2059	19.6765	20.1789	9.02859e+10	7.13971		20665.1	5.42312			96.937	1.61517	4369000															22.273	0.522916	3.67322	3.6984	25.9194
1987	BHR	Bahrain	MEA	Middle East and North Africa			HIC	High income	LNX	Not classified	1.06e+06	8.84e+06	1.474e+07	-1.05849		76.3643		-1.745	0.659048	7.93043e+09	10.399		17663.6	6.58987			157.347	3.51126	448971															17.1992	-0.922135	-1.32342	0.618795	23.4871
1984	QAT	Qatar	MEA	Middle East and North Africa			HIC	High income	LNX	Not classified	540000	1.33e+06	3.32e+06	-0.222839		39.6442		1.10497										9.83487	341272															15.7086	-0.221035	0.953688
1985	BHR	Bahrain	MEA	Middle East and North Africa			HIC	High income	LNX	Not classified	750000	7.406e+07	176250000	2.77474		79.5469		-2.63597	-1.82499	7.09944e+09	-4.75827		16926.5	-7.52927			223.399	2.9526	419428															19.6806	1.7447	-1.69658	-1.36252	23.3764
1983	BHR	Bahrain	MEA	Middle East and North Africa			HIC	High income	LNX	Not classified	480000	2.5533e+08	5.9877e+08	1.71604		81.438		2.9724	-3.68997	7.09892e+09	6.37638		17906	3.55795			224.68	2.68522	396454															20.9035	1.30892	1.80968	-2.01664	23.3764
1981	KWT	Kuwait	MEA	Middle East and North Africa			HIC	High income	LNX	Not classified	6.47e+06	9.4e+06	2.209e+07	0.00482905		41.0945	48.7909	7.37478										5.03338	1439331															17.6038	0.00482903	2.69578
1989	QAT	Qatar	MEA	Middle East and North Africa			HIC	High income	LNX	Not classified	3.02e+06	4.99e+06	6.84e+06	-0.0231199		45.1685		3.3										3.99591	461690															16.4314	-0.0231179	1.90927
1980	SAU	Saudi Arabia	MEA	Middle East and North Africa			HIC	High income	LNX	Not classified	8.94e+06	1.283e+07	2.748e+07	-1.94012		70.8488		4.16927	37.8142	3.55708e+11	5.65246		36703.1	-0.382104			241.075	5.88132	9691476															17.8221	-1.41653	2.13497	4.32601	27.2905
1989	BHR	Bahrain	MEA	Middle East and North Africa			HIC	High income	LNX	Not classified	3.24e+06	-1.76e+06	-3.88e+06	4.68094		77.7341		1.4859	3.97466	8.51644e+09	0.364007		17702.5	-2.95074			148.035	3.3585	481087															-15.8635	2.24787	1.18691	2.08855	23.5584
1985	MLT	Malta	MEA	Middle East and North Africa			HIC	High income	LNX	Not classified	5.57e+06	1.833e+07	4.726e+07	1.69705	3.10809	55.2034		-0.235207	0.636514	3.16209e+09	2.58528		9398.34	0.798852			113.23	1.75675	336452															18.3643	1.29933	-0.233091	0.599882	22.5676
1984	ISR	Israel	MEA	Middle East and North Africa			HIC	High income	LNX	Not classified	1.25591e+09	1.25591e+09	2.60554e+09	0.306922	0.867613	2.73916	320.937	373.216	384.77	7.77419e+10	0.933214		18692.4	-0.377292			104.346	1.30689	4159000															22.3741	0.302297	6.61531	6.6458	25.7698
1988	ARE	United Arab Emirates	MEA	Middle East and North Africa			HIC	High income	LNX	Not classified	-1.336e+07	-1.197e+07	-1.959e+07	0.520707					2.38105	9.46087e+10	-2.61891		58146.8	-8.21675				5.92022	1627066															-17.4622	0.499656		1.60212	25.9662
1982	ARE	United Arab Emirates	MEA	Middle East and North Africa			HIC	High income	LNX	Not classified	2.41e+06	4.69e+06	1.094e+07	0.203892					1.31287	1.15688e+11	-6.71932		99319.6	-12.1806				6.03309	1164806															16.9011	0.202505		1.08627	26.1673
1981	ARE	United Arab Emirates	MEA	Middle East and North Africa			HIC	High income	LNX	Not classified	-2.23e+06	330000	-250000	-0.0343378					7.05448	1.24021e+11	4.65918		113095	-2.69925				7.29025	1096610															-13.1224	-0.034331		2.6518	26.2369
1981	MLT	Malta	MEA	Middle East and North Africa			HIC	High income	LNX	Not classified	4.928e+07	4.937e+07	1.4295e+08	3.14027	2.26682	52.9904		11.5098	7.78034	3.00382e+09	3.31176		9416.9	2.55486			117.524	0.73534	318982															19.4712	1.86189	3.13822	2.74885	22.5163
1981	ISR	Israel	MEA	Middle East and North Africa			HIC	High income	LNX	Not classified	7.7212e+08	7.7241e+08	1.80187e+09	0.447238	2.07903	0.106799	11.7135	116.8	124.621	7.29997e+10	5.33993		18452.9	3.26295			97.4986	1.99139	3956000															22.0052	0.43353	5.45363	5.51844	25.7069
1985	ARE	United Arab Emirates	MEA	Middle East and North Africa			HIC	High income	LNX	Not classified	1.83e+06	4.05e+06	9.71e+06	-0.544188					0.740533	1.10504e+11	-3.59448		80886.5	-8.68889				5.4291	1366164															16.7818	-0.520381		0.685556	26.1215
1981	SAU	Saudi Arabia	MEA	Middle East and North Africa			HIC	High income	LNX	Not classified	1.865e+07	2.544e+07	5.803e+07	3.526		72.8318		2.79898	11.7112	3.62619e+11	1.943		35165.5	-4.18932			242.138	6.20397	10311775															18.5696	1.97284	1.75289	3.15551	27.3098
1988	MLT	Malta	MEA	Middle East and North Africa			HIC	High income	LNX	Not classified	-670000	-2.83e+06	-4.4e+06	2.02048	2.55928	57.0968		0.938344	1.85956	3.70774e+09	8.41424		10675.1	7.52776			103.366	0.821039	347325															-15.9904	1.45276	0.837098	1.37901	22.7268
1989	SAU	Saudi Arabia	MEA	Middle East and North Africa			HIC	High income	LNX	Not classified	9.2e+06	1.361e+07	2.009e+07	-0.685235		68.3475	69.1086	1.03264	8.57777	255159860400	-0.503016		16287.2	-4.28959			137.894	3.88003	15666297															17.5089	-0.640528	0.90427	2.8457	26.9583
1986	QAT	Qatar	MEA	Middle East and North Africa			HIC	High income	LNX	Not classified	1.45e+06	2.35e+06	4.16e+06	-0.0290915		40.7085		0.757576										6.9893	397740															15.9342	-0.0290874	0.699197
1988	ISR	Israel	MEA	Middle East and North Africa			HIC	High income	LNX	Not classified	1.24101e+09	1.24106e+09	2.25688e+09	0.53334	1.08185	23.0831	23.7417	16.3514	19.1652	9.29132e+10	2.91002		20917	1.21879			106.881	1.65706	4442000															22.2304	0.510831	3.48839	3.64692	25.9481
1980	MLT	Malta	MEA	Middle East and North Africa			HIC	High income	LNX	Not classified	1.147e+07	1.593e+07	3.736e+07	2.13029	2.80179	47.5208		15.7473	12.3926	2.90753e+09	7.04971		9182.3	5.93305			108.303	1.0486	316645															18.1293	1.50043	3.45082	3.21187	22.4837
1985	QAT	Qatar	MEA	Middle East and North Africa			HIC	High income	LNX	Not classified	590000	1.86e+06	4.47e+06	0.129524		40.4024		1.91257										8.32257	370890															16.006	0.129165	1.40384
1982	SAU	Saudi Arabia	MEA	Middle East and North Africa			HIC	High income	LNX	Not classified	3.913e+07	4.634e+07	1.0776e+08	7.26211		73.5755		1.02104	6.31199	2.87449e+11	-20.7299		26158.2	-25.6141			247.202	6.35949	10988853															19.1886	2.68052	0.896173	2.54181	27.0775
1987	ARE	United Arab Emirates	MEA	Middle East and North Africa			HIC	High income	LNX	Not classified	1.1319e+08	1.1468e+08	1.8676e+08	0.128405					3.68558	9.7153e+10	3.38198		63352.3	-2.49356				5.85123	1533536															19.7385	0.128055		2.01549	25.9927
1984	KWT	Kuwait	MEA	Middle East and North Africa			HIC	High income	LNX	Not classified	3.36e+06	4.47e+06	1.169e+07	-0.0277915		46.9262	49.9077	1.17746										4.65735	1652150															16.9674	-0.0277879	1.00146
1986	BHR	Bahrain	MEA	Middle East and North Africa			HIC	High income	LNX	Not classified	1.48e+06	9.951e+07	1.9455e+08	-1.04557		77.7205		-2.29609	-17.3927	7.18342e+09	1.18299		16571.5	-2.09703			182.01	3.29538	433480															19.7793	-0.913232	-1.56872	-3.55002	23.3882
1988	SAU	Saudi Arabia	MEA	Middle East and North Africa			HIC	High income	LNX	Not classified	1.279e+07	1.871e+07	2.637e+07	-0.371646		67.6489	68.3231	0.907563	-8.94865	256449843840	13.1093		17017.1	8.42276			136.11	4.23167	15070082															17.7809	-0.363582	0.814478	-2.88776	26.9633
1980	ISR	Israel	MEA	Middle East and North Africa			HIC	High income	LNX	Not classified	8.9206e+08	8.9216e+08	2.22101e+09	0.211053	1.74222	0.0492615	5.2586	131.025	125.367	6.92991e+10	1.67044		17869.8	-0.741544			95.7709	2.40095	3878000															22.2144	0.209517	5.56855	5.52441	25.6548
1984	BHR	Bahrain	MEA	Middle East and North Africa			HIC	High income	LNX	Not classified	620000	2.1122e+08	5.0585e+08	3.60232		81.7005		0.322399	-0.41848	7.45412e+09	5.00365		18304.7	2.22633			229.856	2.68058	407225															20.7349	1.99346	0.31706	-0.407138	23.4252
1985	ISR	Israel	MEA	Middle East and North Africa			HIC	High income	LNX	Not classified	1.9784e+09	1.9784e+09	3.93885e+09	0.408291	0.761319	11.1975	11.7485	308.793	264.537	8.08803e+10	4.03694		19107.1	2.2182			101.994	1.76363	4233000															22.7873	0.397722	6.42582	6.27113	25.8094
1986	ARE	United Arab Emirates	MEA	Middle East and North Africa			HIC	High income	LNX	Not classified	3.273e+07	3.418e+07	6.785e+07	0.324686					-1.69849	9.39748e+10	-14.9581		64972.4	-19.6745				5.70571	1446380															18.726	0.319236		-1.30005	25.9594
1989	MLT	Malta	MEA	Middle East and North Africa			HIC	High income	LNX	Not classified	-2.41e+06	-5.21e+06	-8.36e+06	2.43801	3.30486	57.5808		0.847691	2.14704	4.011e+09	8.17911		11436.4	7.13131			101.072	0.973295	350722															-16.6355	1.62396	0.769477	1.50752	22.8055
1981	BHR	Bahrain	MEA	Middle East and North Africa			HIC	High income	LNX	Not classified	1.24e+06	1.9716e+08	4.5116e+08	0.119672		72.6332		11.3446	18.9118	7.21887e+09	-5.3167		19295.6	-8.91857			193.454	3.87837	374120															20.6205	0.119388	3.12383	3.63363	23.3931
1980	QAT	Qatar	MEA	Middle East and North Africa			HIC	High income	LNX	Not classified	350000	540000	1.12e+06	0.138458		33.2709		6.8										8.61581	223632															14.622	0.138019	2.61543
1983	SAU	Saudi Arabia	MEA	Middle East and North Africa			HIC	High income	LNX	Not classified	3.527e+07	4.237e+07	9.331e+07	3.82739		73.7163		0.191424	1.19666	2.41309e+11	-16.0514		20622.7	-21.1615			244.676	6.28039	11701128															19.0446	2.05198	0.190274	1.01383	26.9025
1986	OMN	Oman	MEA	Middle East and North Africa			HIC	High income	LNX	Not classified	2.937e+07	1.0385e+08	2.0209e+08	1.91595	0.53618				-20.6347	2.36491e+10	2.00216		15148.2	-2.09881				4.10353	1561185															19.8174	1.4054		-3.72071	24.5797
1987	SAU	Saudi Arabia	MEA	Middle East and North Africa			HIC	High income	LNX	Not classified	1.077e+07	2.132e+07	3.439e+07	-1.36918		67.0404	60.2288	-1.54712	6.74144	226727434880	-6.6325		15695.2	-10.8434			145.3	4.61491	14445671															18.0464	-1.11994	-1.22062	2.60688	26.8402
1980	BHR	Bahrain	MEA	Middle East and North Africa			HIC	High income	LNX	Not classified	430000	2.0653e+08	4.6042e+08	-13.6049		65.2328		3.86953		7.62423e+09			21185				174.717	4.86486	359888															20.6408	-3.30492	2.06257		23.4477
1987	QAT	Qatar	MEA	Middle East and North Africa			HIC	High income	LNX	Not classified	1.71e+06	2.83e+06	4.29e+06	-0.0545311		41.8016		2.68528										5.95574	422148															15.9649	-0.0545042	1.71393
1982	KWT	Kuwait	MEA	Middle East and North Africa			HIC	High income	LNX	Not classified	3.53e+06	5.86e+06	1.405e+07	-0.000417092		44.2904	49.3086	7.7768										4.63704	1507645															17.1513	-0.000417092	2.7484
1987	OMN	Oman	MEA	Middle East and North Africa			HIC	High income	LNX	Not classified	1.516e+07	4.492e+07	7.847e+07	0.446161	0.499434				11.1779	2.28354e+10	-3.44078		14097.1	-6.93855				3.68964	1619863															18.8714	0.432546		3.10908	24.5447
1983	QAT	Qatar	MEA	Middle East and North Africa			HIC	High income	LNX	Not classified	490000	1.05e+06	2.51e+06	0.0146886		39.2109		2.74361										10.9498	309306															15.4289	0.0146881	1.73409
1986	MLT	Malta	MEA	Middle East and North Africa			HIC	High income	LNX	Not classified	1.68e+06	6.83e+06	1.391e+07	1.52489	3.19163	56.3228		2.02789	3.51771	3.28494e+09	3.88519		9601.7	2.1638			107.165	1.6709	342121															17.1413	1.20849	1.45604	1.97057	22.6058
1987	KWT	Kuwait	MEA	Middle East and North Africa			HIC	High income	LNX	Not classified	2.12e+06	3.39e+06	5.26e+06	-0.0282575		48.3945	51.1941	0.654845										5.6548	1938909															16.1688	-0.0282538	0.615282
1983	ISR	Israel	MEA	Middle East and North Africa			HIC	High income	LNX	Not classified	1.34498e+09	1.34498e+09	2866500000	0.252475	0.780259	0.57884	64.6359	145.952	149.921	7.70231e+10	3.3591		18763.2	1.49587			111.133	1.81913	4105000															22.4695	0.249867	5.67643	5.70327	25.7605
1985	SAU	Saudi Arabia	MEA	Middle East and North Africa			HIC	High income	LNX	Not classified	1.721e+07	2.748e+07	6.383e+07	0.472986		70.3474		-3.05877	-1.03887	2.07527e+11	-9.7945		15818.8	-14.6088			223.575	5.48468	13118993															18.6649	0.456921	-1.83687	-0.908593	26.7517
1984	MLT	Malta	MEA	Middle East and North Africa			HIC	High income	LNX	Not classified	5.64e+06	1.141e+07	3.102e+07	2.38198	3.34658	55.3335		-0.4425	-0.176648	3.0824e+09	0.942371		9323.86	0.921303			116.76	0.0208738	330593															17.9433	1.60249	-0.429201	-0.175742	22.5421
1989	OMN	Oman	MEA	Middle East and North Africa			HIC	High income	LNX	Not classified	1.691e+07	2.469e+07	3.779e+07	1.1988	0.41625				-2.7652e-07	2.70422e+10	11.7569		15531.2	7.71023				3.68811	1741156															18.1407	1.01521		-2.7652e-07	24.7138
1986	SAU	Saudi Arabia	MEA	Middle East and North Africa			HIC	High income	LNX	Not classified	1.971e+07	3.018e+07	5.215e+07	1.11076		68.0939	56.1817	-3.20333	-26.8702	242833346960	17.0127		17604.1	11.2854			170.871	5.01846	13794165															18.4628	0.957564	-1.88086	-3.98451	26.9088
1989	KWT	Kuwait	MEA	Middle East and North Africa			HIC	High income	LNX	Not classified	2.13e+06	4.72e+06	7.27e+06	0.0150542		50.7461	58.2563	3.34203										2.80663	2092777															16.4924	0.0150537	1.92139
1986	ISR	Israel	MEA	Middle East and North Africa			HIC	High income	LNX	Not classified	1.93711e+09	1.93711e+09	3.75951e+09	0.420558	1.31593	16.5773	17.048	48.0447	50.1599	8.42693e+10	4.19014		19602.1	2.59058			99.4908	1.54715	4299000	6.5	11.1	16.2	23.3	43	26.9	2.6	36.5	0.2	0.7	6.2	0.1	0.2	1.3	22.7407	0.409055	4.56539	4.60846	25.8504
1994	KWT	Kuwait	MEA	Middle East and North Africa			HIC	High income	LNX	Not classified	1.73e+06	4.47e+06	5.51e+06	6.11378		62.2227	73.5788	2.53444	-5.87048	6.40185e+10	8.43617	1.25059e+11				0.7																		16.2152	2.51031	1.65994	-2.47026	25.5756	26.2452
1990	KWT	Kuwait	MEA	Middle East and North Africa			HIC	High income	LNX	Not classified	2.18e+06	1.286e+07	1.813e+07	0.0303889		55.7363	60.4606	9.83364										0.122585	2095344															17.4062	0.0303842	2.98153
1995	ARE	United Arab Emirates	MEA	Middle East and North Africa			HIC	High income	LNX	Not classified	4.85e+06	5.41e+06	5.11e+06	0.608195					3.90748	1.51382e+11	6.68789	2.47274e+11	62681.6	1.35568	102387	1.8		5.12717	2415090															16.1399	0.57584		2.07203	26.4362	26.9269
1993	OMN	Oman	MEA	Middle East and North Africa			HIC	High income	LNX	Not classified	2.665e+07	1.2968e+08	1.7597e+08	1.13665	0.312266				-5.38937	3.29345e+10	6.04296	7.74396e+10	15894.2	1.49701	37372.4	5.058		4.3815	2072104															19.679	0.974775		-2.38607	24.9109	25.7659
1991	ARE	United Arab Emirates	MEA	Middle East and North Africa			HIC	High income	LNX	Not classified	-7.83e+06	-7.66e+06	-1.205e+07	0.050318					0.810849	1.26842e+11	0.860082	2.0719e+11	65478.7	-4.8006	106956	1.632		5.77606	1937153															-17.0102	0.0502968		0.741117	26.2594	26.7501
1995	BHR	Bahrain	MEA	Middle East and North Africa			HIC	High income	LNX	Not classified	1.83e+06	9.987e+07	1.1407e+08	7.36113		83.7908		2.70403	1.09067	1.23508e+10	3.92999	2.4181e+10	21910.3	1.32776	42897.1	1.128	120.139	2.53571	563697															19.2455	2.69394	1.72045	0.944055	23.9301	24.602
1990	ISR	Israel	MEA	Middle East and North Africa			HIC	High income	LNX	Not classified	1.37189e+09	1.37189e+09	2.3019e+09	0.255883	1.37584	32.5201	32.0639	17.1981	15.9321	1.00283e+11	7.3152	9.70022e+10	21520	4.04508	20815.9		105.729	3.0946	4660000															22.2501	0.25317	3.53879	3.46246	26.0244	25.9911
1998	ARE	United Arab Emirates	MEA	Middle East and North Africa			HIC	High income	LNX	Not classified	3.47e+06	3.46e+06	4.48e+06	0.340485					-4.25445	1.73783e+11	0.291994	2.83866e+11	61773.9	-4.76508	100904	2.039		5.17391	2813214															16.0083	0.334228		-2.15465	26.5742	27.0649
1999	QAT	Qatar	MEA	Middle East and North Africa			HIC	High income	LNX	Not classified	4.68e+06	6.34e+06	8.47e+06	0.913813		59.895		2.1817								1.569		3.37396	570489															16.6452	0.819099	1.52206
1991	SAU	Saudi Arabia	MEA	Middle East and North Africa			HIC	High income	LNX	Not classified	1.259e+07	1.379e+07	1.707e+07	0.121007		73.1586	72.4044	4.86111	-2.26251	3.3804e+11	15.0079	7.97223e+11	20154.2	11.3127	47531	6.995	127.497	3.26576	16772694															17.346	0.120714	2.28483	-1.55523	27.2396	28.0975
1993	KWT	Kuwait	MEA	Middle East and North Africa			HIC	High income	LNX	Not classified	1.62e+06	2.03e+06	2.54e+06	0.0553522		60.6847	73.3177	0.382541	-7.38642	5.90379e+10	33.9905	1.15329e+11				0.8																		15.4408	0.055324	0.373777	-2.69734	25.4946	26.1642
1994	BHR	Bahrain	MEA	Middle East and North Africa			HIC	High income	LNX	Not classified	1.71e+06	9.579e+07	1.2199e+08	3.74033		81.5847		0.816911	7.33119	1.18838e+10	-0.250001	2.32666e+10	21623.2	-2.67722	42335	1.135	125.98	2.46339	549583															19.3126	2.02973	0.745819	2.6899	23.8916	24.5634
1991	KWT	Kuwait	MEA	Middle East and North Africa			HIC	High income	LNX	Not classified	2.89e+06	1.176e+07	1.611e+07	0.00726692		60.785	71.7048	9.05819								0.703		-3.10437	2031296															17.2881	0.00726685	2.89985
1992	MLT	Malta	MEA	Middle East and North Africa			HIC	High income	LNX	Not classified	8.42e+06	4.63e+06	5.7e+06	2.80268	1.00897	61.7992		1.63321	3.55442	4.74258e+09	4.69093	6.36695e+09	12900.8	3.61645	17319.5	6.27	91.4388	1.03164	367618															16.2491	1.75413	1.26646	1.98056	22.973	23.2675
1993	BHR	Bahrain	MEA	Middle East and North Africa			HIC	High income	LNX	Not classified	9.14e+06	1.1143e+08	1.4935e+08	-5.28819		80.9236		2.53886	-3.02581	1.19135e+10	12.87	2.33249e+10	22218.1	10.1075	43499.5	1.129	130.496	2.478	536210															19.5149	-2.36745	1.66157	-1.82658	23.8941	24.5659
1990	OMN	Oman	MEA	Middle East and North Africa			HIC	High income	LNX	Not classified	1.135e+07	6.82e+07	9.753e+07	1.21748	0.33386				24.8409	2.70069e+10	-0.130426	6.3502e+10	14903.2	-4.04357	35042.1			3.99708	1812161															19.0888	1.02711		3.90604	24.7125	25.5675
1996	QAT	Qatar	MEA	Middle East and North Africa			HIC	High income	LNX	Not classified	1.64e+06	3.28e+06	3.69e+06	3.74056		54.3101		4.90453								1.632		1.75472	522531															15.8143	2.02979	2.29354
1993	ARE	United Arab Emirates	MEA	Middle East and North Africa			HIC	High income	LNX	Not classified	-1.058e+07	-1.017e+07	-1.33e+07	0.721472					1.27804	1.32738e+11	1.26119	2.16821e+11	61081.4	-4.34197	99773.3	1.801		5.69236	2173139															-17.1055	0.670168		1.06499	26.3048	26.7955
1992	BHR	Bahrain	MEA	Middle East and North Africa			HIC	High income	LNX	Not classified	1.52e+06	8.011e+07	1.0467e+08	18.2826		78.9199		-0.172414	-3.53265	1.05551e+10	6.69	2.06653e+10	20178.5	3.97199	39506.5	1.033	124.348	2.58059	523086															19.1595	3.59984	-0.171571	-1.97465	23.773	24.4449
1995	OMN	Oman	MEA	Middle East and North Africa			HIC	High income	LNX	Not classified	1.196e+07	7.509e+07	8.257e+07	0.3354	0.28264				1.75617	3.59204e+10	4.99682	8.44605e+10	16295.8	2.33612	38316.6	5.056		2.56673	2204277															18.9223	0.32941		1.32895	24.9977	25.8527
1998	KWT	Kuwait	MEA	Middle East and North Africa			HIC	High income	LNX	Not classified	4.92e+06	6.99e+06	9.08e+06	0.227694		66.703	75.7409	0.129658	-17.1561	7.17396e+10	3.66206	1.40142e+11	39178	-3.18016	76533.3	0.7		6.82842	1831119															16.7147	0.225771	0.129298	-3.53635	25.6895	26.3591
1994	QAT	Qatar	MEA	Middle East and North Africa			HIC	High income	LNX	Not classified	1.68e+06	3.22e+06	3.73e+06	1.78793		50.2843		1.32159								1.702		1.10301	507041															15.8251	1.34456	1.09154
1996	ARE	United Arab Emirates	MEA	Middle East and North Africa			HIC	High income	LNX	Not classified	6.62e+06	6.71e+06	6.6e+06	0.408475					5.77304	1.60159e+11	5.7984	2.61612e+11	63076.6	0.630165	103032	1.881		5.00834	2539126															16.3957	0.397893		2.45376	26.4926	26.9833
1993	QAT	Qatar	MEA	Middle East and North Africa			HIC	High income	LNX	Not classified	1.07e+06	3.77e+06	4.86e+06	1.00676		49.6285		-0.873362								1.688		1.22063	501479															16.0897	0.886148	-0.788936
1990	BHR	Bahrain	MEA	Middle East and North Africa			HIC	High income	LNX	Not classified	1.86e+06	137500000	1.9657e+08	2.16927		78.4565		0.929335	4.8267	8.8944e+09	4.438	1.74139e+10	17934.8	1.312	35113.5		135.962	3.03887	495931															19.7897	1.51687	0.830513	2.27787	23.6018	24.2737
1997	MLT	Malta	MEA	Middle East and North Africa			HIC	High income	LNX	Not classified	2.66e+07	2.239e+07	3.206e+07	3.69717	0.245902	73.6457		3.11208	5.58816	6.08115e+09	5.25698	8.16398e+09	15886.3	4.46341	21327.5	6.406	89.8849	0.756793	382791															17.9763	2.01852	1.85331	2.42171	23.2216	23.5161
1990	ARE	United Arab Emirates	MEA	Middle East and North Africa			HIC	High income	LNX	Not classified	2.82e+06	3.54e+06	4.65e+06	-0.228435					3.3359	1.25761e+11	18.328	2.05424e+11	68780.6	11.6784	112350			5.7837	1828432															16.0455	-0.226494		1.91963	26.2508	26.7415
1991	MLT	Malta	MEA	Middle East and North Africa			HIC	High income	LNX	Not classified	7.57e+06	2.18e+07	3.066e+07	3.27405	1.5279	60.8061		2.54219	3.35087	4.53008e+09	6.25649	6.08167e+09	12450.6	3.43103	16715	6.107	95.0329	2.69509	363845															17.9316	1.90172	1.66279	1.92392	22.9272	23.2217
1999	ISR	Israel	MEA	Middle East and North Africa			HIC	High income	LNX	Not classified	9.0504e+08	9.0571e+08	1.28927e+09	3.54363	0.148747	79.9464	68.1906	5.16046	6.72026	1.62361e+11	3.1146	1.57049e+11	26507.9	0.522001	25640.6	11.183	106.71	2.54643	6125000															21.6705	1.97764	2.34343	2.60376	26.5062	26.473
1997	KWT	Kuwait	MEA	Middle East and North Africa			HIC	High income	LNX	Not classified	470000	1.28e+06	1.65e+06	0.0651594		66.6166	77.0043	0.682191	-4.71535	6.92053e+10	2.47333	1.35191e+11	40464.9	-2.52369	79047.1	0.7		4.99931	1710256															15.0094	0.0651134	0.638016	-2.25503	25.6535	26.3231
1996	BHR	Bahrain	MEA	Middle East and North Africa			HIC	High income	LNX	Not classified	1.72e+06	1.3232e+08	1.5998e+08	33.566		83.4118		-0.452227	0.196722	1.28584e+10	4.11001	2.51748e+10	22220.8	1.41688	43504.9	1.106	119.451	2.62086	578666															19.5837	4.20688	-0.43808	0.195475	23.9704	24.6423
1999	MLT	Malta	MEA	Middle East and North Africa			HIC	High income	LNX	Not classified	2.626e+07	2.51e+07	3.643e+07	16.1614	0.487854	77.012		2.13477	3.14725	6.69458e+09	4.71997	8.98753e+09	17272.9	4.10097	23188.9	6.39	92.4864	0.592861	387578															18.104	3.47673	1.50233	1.86401	23.3177	23.6123
1999	ARE	United Arab Emirates	MEA	Middle East and North Africa			HIC	High income	LNX	Not classified	2.93e+06	3.33e+06	4.38e+06	-1.16684					8.44338	1.78827e+11	2.90221	2.92104e+11	60291.5	-2.39965	98483.1	2.175		5.28981	2966034															15.9857	-0.994568		2.83002	26.6028	27.0935
1992	ISR	Israel	MEA	Middle East and North Africa			HIC	High income	LNX	Not classified	2.0657e+09	2.06577e+09	3.25451e+09	0.778367	1.53451	43.3244	40.9929	11.9889	12.0581	1.16413e+11	7.75927	1.12605e+11	22723.7	4.09928	21980.3	14.08	104.474	3.45547	5123000	6.9	11.4	16.3	22.9	42.4	26.9	2.8	35.5	0.2	0.2	2.2	0	0.1	0.5	22.5965	0.715686	3.17886	3.1846	26.1736	26.1403
1991	OMN	Oman	MEA	Middle East and North Africa			HIC	High income	LNX	Not classified	1.271e+07	1.309e+07	1.782e+07	1.19244	0.343974				-8.49809	2.86473e+10	6.07408	6.73591e+10	15127.2	1.50309	35568.8	4.603		4.40484	1893768															17.389	1.01113		-2.83643	24.7715	25.6265
1994	OMN	Oman	MEA	Middle East and North Africa			HIC	High income	LNX	Not classified	7.94e+07	1.5547e+08	2.1289e+08	0.591871	0.301975				-0.450455	3.4211e+10	3.87577	8.0441e+10	15923.8	0.185954	37441.9	5.074		3.61677	2148419															19.8694	0.561842		-0.436464	24.949	25.8039
1996	ISR	Israel	MEA	Middle East and North Africa			HIC	High income	LNX	Not classified	2.21662e+09	2.21676e+09	3.28527e+09	1.27014	0.143278	66.1662	57.5213	11.3551	10.5736	1.45792e+11	5.03282	1.41023e+11	25613.6	2.32027	24775.6	8.455	110.24	2.61651	5692000															22.6059	1.06011	3.12475	3.05373	26.3986	26.3653
1999	KWT	Kuwait	MEA	Middle East and North Africa			HIC	High income	LNX	Not classified	5.56e+06	8.33e+06	1.104e+07	0.239909		68.698	74.8192	2.99081	18.0894	7.04562e+10	-1.78901	1.37634e+11	36101.1	-7.85371	70522.6	0.7		6.37407	1951636															16.9102	0.237665	1.81554	3.58923	25.6714	26.341
1991	ISR	Israel	MEA	Middle East and North Africa			HIC	High income	LNX	Not classified	1.74946e+09	1.74946e+09	2.74544e+09	0.51156	1.29785	38.6863	37.2084	18.9613	20.1298	1.08031e+11	7.72612	1.04497e+11	21828.9	1.43538	21114.7	13.387	107.245	6.01701	4949000															22.4264	0.491528	3.63624	3.69596	26.0988	26.0656
1997	QAT	Qatar	MEA	Middle East and North Africa			HIC	High income	LNX	Not classified	600000	2.06e+06	2.66e+06	3.70276		56.9358		4.83449								1.584		2.41823	535321															15.487	2.01998	2.27945
1995	KWT	Kuwait	MEA	Middle East and North Africa			HIC	High income	LNX	Not classified	2.12e+06	4.23e+06	4.69e+06	0.0246451		63.8945	74.0973	2.68673	4.85051	6.71287e+10	4.85829	1.31134e+11	41801.3		81657.7	0.705			1605901															16.0541	0.0246426	1.71443	2.28269	25.623	26.2926
1993	ISR	Israel	MEA	Middle East and North Africa			HIC	High income	LNX	Not classified	1.26603e+09	1.26617e+09	1.97833e+09	0.796069	1.66255	48.0697	44.3484	10.953	11.0902	1.21206e+11	4.11676	1.17241e+11	23038.6	1.3857	22284.8	12.741	103.113	2.65809	5261000															22.0987	0.729595	3.08884	3.10124	26.2139	26.1806
1998	BHR	Bahrain	MEA	Middle East and North Africa			HIC	High income	LNX	Not classified	1.12e+06	1.9972e+08	2.6401e+08	2.90202		85.1269		-0.366534	-7.05741	1.38911e+10	4.79	2.71966e+10	22635	1.58517	44315.8	1.06	130.21	3.10608	613700															20.0846	1.787	-0.358787	-2.65221	24.0477	24.7195
1999	OMN	Oman	MEA	Middle East and North Africa			HIC	High income	LNX	Not classified	8.79e+06	5.315e+07	6.556e+07	0.255249	0.248247				11.6746	4.02346e+10	-0.124807	9.46045e+10	17843.1	-0.259456	41955	4.921		0.134908	2254904															18.6916	0.252556		3.15239	25.1111	25.9661
1990	QAT	Qatar	MEA	Middle East and North Africa			HIC	High income	LNX	Not classified	1.43e+06	2.97e+06	4.02e+06	0.0663004		46.5239		3.00097										3.1108	476278															15.8999	0.0662519	1.81875
1997	ARE	United Arab Emirates	MEA	Middle East and North Africa			HIC	High income	LNX	Not classified	1.16e+06	1.74e+06	2.22e+06	0.294816					-0.952301	1.73277e+11	8.1904	2.83039e+11	64864.7	2.83483	105953	1.964		5.07685	2671362															15.3062	0.290704		-0.84724	26.5713	27.062
1994	MLT	Malta	MEA	Middle East and North Africa			HIC	High income	LNX	Not classified	4.66e+07	4.249e+07	6.51e+07	5.05885	0.785282	67.0187		4.12992	3.56174	5.2351e+09	5.6511	7.02816e+09	13967.8	4.66759	18751.9	6.527	87.8483	0.935264	374797															18.6846	2.32391	2.12575	1.98255	23.0718	23.3663
1998	QAT	Qatar	MEA	Middle East and North Africa			HIC	High income	LNX	Not classified	1.11e+06	2.66e+06	3500000	3.38648		58.6162		2.95139								1.524		2.98877	551562															15.7614	1.93406	1.80296
1994	SAU	Saudi Arabia	MEA	Middle East and North Africa			HIC	High income	LNX	Not classified	1.409e+07	1.672e+07	1.733e+07	0.258431		74.291	75.1025	0.564325	1.09495	3.48663e+11	0.55872	8.22275e+11	19142.1	-1.93212	45144.1	6.561	119.052	2.50819	18214470															17.3611	0.255637	0.537995	0.946946	27.2705	28.1285
1996	SAU	Saudi Arabia	MEA	Middle East and North Africa			HIC	High income	LNX	Not classified	1.26e+07	1.408e+07	1.335e+07	-0.710607		78.8598	80.362	1.22206	7.84293	3.58617e+11	2.63742	8.45752e+11	18841	0.507128	44434.1	5.601	117.528	2.0974	19033845															17.1002	-0.661335	1.03002	2.7568	27.2987	28.1566
1991	BHR	Bahrain	MEA	Middle East and North Africa			HIC	High income	LNX	Not classified	1.12e+06	9.47e+07	1.3049e+08	13.4182		79.0563		0.76442	-1.88252	9.89325e+09	11.23	1.93695e+10	19407.7	8.2125	37997.2	0.973	131.079	2.75032	509760															19.38	3.29115	0.704643	-1.38983	23.7083	24.3801
1992	ARE	United Arab Emirates	MEA	Middle East and North Africa			HIC	High income	LNX	Not classified	-1.041e+07	-9.73e+06	-1.234e+07	0.239163					1.80683	1.31085e+11	3.34494	2.14121e+11	63853.9	-2.48144	104302	1.699		5.80297	2052891															-17.0102	0.23694		1.35375	26.2923	26.783
1997	BHR	Bahrain	MEA	Middle East and North Africa			HIC	High income	LNX	Not classified	1.6e+06	1.5028e+08	1.9445e+08	5.18623		85.44		2.43155	0.931715	1.32561e+10	3.093	2.59535e+10	22281.8	0.274509	43624.3	1.086	127.329	2.772	594931															19.7788	2.34832	1.62151	0.832255	24.0009	24.6727
1992	OMN	Oman	MEA	Middle East and North Africa			HIC	High income	LNX	Not classified	1.927e+07	3.963e+07	5.384e+07	0.837528	0.31329				1.27308	3.10577e+10	8.41388	7.30266e+10	15659.8	3.52107	36821.2	4.786		4.6181	1983275															18.4947	0.761705		1.06193	24.8523	25.7072
1995	SAU	Saudi Arabia	MEA	Middle East and North Africa			HIC	High income	LNX	Not classified	1.465e+07	1.699e+07	1.586e+07	-1.30782		77.9078	80.5328	4.86843	5.81822	3.49402e+11	0.212091	8.24019e+11	18746	-2.06926	44209.9	6.09	115.381	2.30284	18638787															17.2725	-1.08321	2.2863	2.46145	27.2726	28.1306
1994	ISR	Israel	MEA	Middle East and North Africa			HIC	High income	LNX	Not classified	1.23707e+09	1.23718e+09	1.9067e+09	0.511451	1.85575	54.0214	47.8459	12.3815	12.5379	1.30209e+11	7.42785	1.25949e+11	24117.2	4.68196	23328.2	9.934	104.278	2.58926	5399000															22.0618	0.49143	3.21098	3.22349	26.2856	26.2523
1996	MLT	Malta	MEA	Middle East and North Africa			HIC	High income	LNX	Not classified	7.765e+07	7.217e+07	9.483e+07	8.76673	0.367523	71.4229		2.054	2.10293	5.77743e+09	3.77734	7.75624e+09	15207.6	3.09824	20416.3	6.456	88.8725	0.656525	379905															19.0607	2.86735	1.46753	1.48874	23.1704	23.4649
1997	ISR	Israel	MEA	Middle East and North Africa			HIC	High income	LNX	Not classified	1.19599e+09	1.19635e+09	1.74652e+09	1.4245	0.174554	72.0733	61.1375	8.92761	8.42792	1.51522e+11	3.92967	1.46564e+11	25963.3	1.36527	25113.8	9.751	115.297	2.4984	5836000	6.1	10.7	15.9	22.9	44.3	28.2	2.4	38.1	0.2	0.7	3.2	0.2	0.3	0.9	21.974	1.15214	2.88542	2.8282	26.4371	26.4039
1993	SAU	Saudi Arabia	MEA	Middle East and North Africa			HIC	High income	LNX	Not classified	2.151e+07	2.907e+07	3.135e+07	1.02822		73.8741	73.7876	1.0558	-1.66431	3.46725e+11	-1.36374	8.17706e+11	19519.2	-4.03246	46033.5	7.017	123.413	2.74289	17763298															17.9539	0.901187	0.920282	-1.28258	27.2649	28.1229
1991	QAT	Qatar	MEA	Middle East and North Africa			HIC	High income	LNX	Not classified	1.33e+06	2.88e+06	3.78e+06	0.617998		48.579		4.41729								1.324		2.2987	487353															15.8384	0.584197	2.19125
1996	OMN	Oman	MEA	Middle East and North Africa			HIC	High income	LNX	Not classified	1.566e+07	8.293e+07	9.79e+07	0.396655	0.255273				7.41575	3.70145e+10	3.04594	8.70331e+10	16549.1	1.55428	38912.2	4.995		1.45814	2236654															19.0926	0.386928		2.70127	25.0277	25.8827
1992	KWT	Kuwait	MEA	Middle East and North Africa			HIC	High income	LNX	Not classified	1.56e+06	6.53e+06	8.4e+06	0.177757		60.4534	72.0159	-0.545471		4.40613e+10		8.60727e+10				0.741																		16.6369	0.176834	-0.521508		25.202	25.8716
1994	ARE	United Arab Emirates	MEA	Middle East and North Africa			HIC	High income	LNX	Not classified	-9.07e+06	-8.03e+06	-1.043e+07	0.10532					-0.262475	1.41892e+11	6.89615	2.31774e+11	61843.2	1.24726	101018	1.807		5.42922	2294385															-16.8432	0.105126		-0.259551	26.3715	26.8622
1998	OMN	Oman	MEA	Middle East and North Africa			HIC	High income	LNX	Not classified	1.985e+07	5.5574e+08	7.3433e+08	0.724155	0.276883				-13.3524	4.02849e+10	2.64234	9.47227e+10	17889.6	2.54653	42064.1	4.867		0.0933885	2251864															21.1076	0.672343		-3.28624	25.1124	25.9674
1997	OMN	Oman	MEA	Middle East and North Africa			HIC	High income	LNX	Not classified	2.028e+07	1.004e+08	1.2941e+08	0.407262	0.246252				-2.23523	3.92478e+10	6.03351	9.22842e+10	17445.3	5.41572	41019.6	4.939		0.584343	2249762															19.3716	0.39677		-1.54414	25.0863	25.9413
1996	KWT	Kuwait	MEA	Middle East and North Africa			HIC	High income	LNX	Not classified	1.35e+06	2.46e+07	2.972e+07	1.10294		66.1653	78.022	3.55399	15.5102	6.75349e+10	0.605127	1.31928e+11	41512.5	-0.690796	81093.6	0.7		1.2965	1626857															17.9005	0.952321	1.98045	3.43569	25.6291	26.2987
1995	QAT	Qatar	MEA	Middle East and North Africa			HIC	High income	LNX	Not classified	2.08e+06	3.74e+06	3.94e+06	1.14968		51.771		2.95652								1.686		1.25452	513442															15.8798	0.983357	1.80461
1998	MLT	Malta	MEA	Middle East and North Africa			HIC	High income	LNX	Not classified	2.475e+07	2.187e+07	3.11e+07	8.23941	0.333801	75.4023		2.38525	1.37741	6.39284e+09	5.1256	8.58244e+09	16592.4	4.44457	22275.4	6.341	94.3681	0.649936	385287															17.9459	2.80574	1.60375	1.12478	23.2716	23.5661
1998	SAU	Saudi Arabia	MEA	Middle East and North Africa			HIC	High income	LNX	Not classified	1.473e+07	1.659e+07	19000000	2.91838		78.612	78.8251	-0.371267	-13.9337	3.73066e+11	2.89336	8.79828e+11	18857.6	0.936936	44473.3	4.692	128.778	1.91972	19783304															17.4531	1.79232	-0.363227	-3.32875	27.3382	28.1961
1998	ISR	Israel	MEA	Middle East and North Africa			HIC	High income	LNX	Not classified	1.06558e+09	1.06607e+09	1.54233e+09	1.49863	0.116015	76.0232	63.6932	5.48047	7.1609	1.57456e+11	3.91689	1.52305e+11	26370.2	1.56741	25507.5	10.749	112.173	2.28688	5971000															21.8497	1.194	2.40256	2.66662	26.4756	26.4423
1992	QAT	Qatar	MEA	Middle East and North Africa			HIC	High income	LNX	Not classified	1.3e+06	2.92e+06	3.58e+06	0.517646		50.0657		3.06031								1.46		1.63667	495395															15.784	0.496939	1.83735
1992	SAU	Saudi Arabia	MEA	Middle East and North Africa			HIC	High income	LNX	Not classified	4.815e+07	4.981e+07	5.149e+07	-0.0575786		73.1023	73.3265	-0.077006	-0.296626	3.51519e+11	3.98754	8.29012e+11	20339.4	0.918959	47967.8	7.2	120.102	2.99533	17282691															18.45	-0.0575469	-0.0769301	-0.29244	27.2787	28.1366
1993	MLT	Malta	MEA	Middle East and North Africa			HIC	High income	LNX	Not classified	3.295e+07	3.087e+07	4.671e+07	2.08335	0.939567	64.3607		4.14482	2.85451	4.95509e+09	4.48075	6.65224e+09	13344.9	3.44244	17915.7	6.513	86.3657	0.998755	371308															18.3526	1.4803	2.12925	1.7714	23.0168	23.3114
1997	SAU	Saudi Arabia	MEA	Middle East and North Africa			HIC	High income	LNX	Not classified	-2.33e+06	1.38e+06	3.44e+06	1.83141		78.9049	80.3108	0.0571506	3.45972	362575583120	1.10378	8.55087e+11	18682.6	-0.840952	44060.4	5.141	122.83	1.94224	19407142															15.7441	1.36559	0.0571195	1.9546	27.3096	28.1676
1990	MLT	Malta	MEA	Middle East and North Africa			HIC	High income	LNX	Not classified	3.92e+06	5.31e+06	7.72e+06	1.17856	2.28534	59.2986		2.98341	3.15105	4.26334e+09	6.29139	5.72357e+09	12037.6	5.2566	16160.5		97.3443	0.978314	354170															16.5525	1.00217	1.81319	1.86516	22.8665	23.161
1995	MLT	Malta	MEA	Middle East and North Africa			HIC	High income	LNX	Not classified	1.387e+07	9.21e+06	1.367e+07	11.4011	0.441587	69.9854		4.42665	0.781587	5.56714e+09	6.34249	7.47392e+09	14750.6	5.60371	19802.7	6.511	89.3035	0.697143	377419															17.1239	3.12877	2.19331	0.718226	23.1333	23.4278
1995	ISR	Israel	MEA	Middle East and North Africa			HIC	High income	LNX	Not classified	3.3545e+08	3.3559e+08	5.0359e+08	1.34512	0.177218	59.4191	52.964	9.99173	9.06924	1.38806e+11	6.60292	1.34265e+11	25032.7	3.79607	24213.8	8.782	105.139	2.66829	5545000															20.7304	1.10567	2.9974	2.90106	26.3495	26.3162
1999	SAU	Saudi Arabia	MEA	Middle East and North Africa			HIC	High income	LNX	Not classified	1.92e+07	2.215e+07	2.351e+07	-0.481665		77.5635	79.1667	-1.33375	14.4883	3.59027e+11	-3.76329	8.46718e+11	17778.4	-5.72296	41928.1	4.35	123.381	2.05733	20194527															17.6661	-0.464752	-1.09887	3.36768	27.2998	28.1578
1990	SAU	Saudi Arabia	MEA	Middle East and North Africa			HIC	High income	LNX	Not classified	1.276e+07	1.466e+07	1.883e+07	1.58236		69.7671	70.5089	2.07715	7.1016	2.93927e+11	15.1934	6.93189e+11	18105.9	11.1666	42700.4		127.403	3.55828	16233785															17.4441	1.2396	1.47762	2.65839	27.0997	27.9577
1999	BHR	Bahrain	MEA	Middle East and North Africa			HIC	High income	LNX	Not classified	1.66e+06	6.188e+07	8.028e+07	6.853		84.0308		-1.28759	2.65643	1.44884e+10	4.3	2.83661e+10	22761.2	0.557402	44562.8	1.079	126.373	3.65426	636541															18.8942	2.62312	-1.07086	1.70381	24.0898	24.7616
2006	SAU	Saudi Arabia	MEA	Middle East and North Africa			HIC	High income	LNX	Not classified	1.116e+07	2.43e+07	2.361e+07	4.85359	0.028018	78.9532	85.8265	2.20902	11.5724	4.74473e+11	2.7884	1.11898e+12	19367.6	-0.0736215	45675.9	6.25	99.7811	2.82388	24498310															17.6703	2.28331	1.53339	3.14363	27.5786	28.4366
2005	BHR	Bahrain	MEA	Middle East and North Africa			HIC	High income	LNX	Not classified				6.56659		87.4961		2.58621	13.735	1.96205e+10	6.769	3.84139e+10	22066.2	-0.354027	43202.2	0.986	109.121	6.9044	889164																2.58089	1.67878	3.31441	24.393	25.0648
2009	KWT	Kuwait	MEA	Middle East and North Africa			HIC	High income	LNX	Not classified				1.05092		95.6971	95.6818	4.6096	-17.1665	1.18222e+11	-7.07606	2.30943e+11	41907	-12.5123	81864.3	1.64		6.02828	2821045																0.916925	2.23285	-3.53696	26.189	26.8586
2004	OMN	Oman	MEA	Middle East and North Africa			HIC	High income	LNX	Not classified	2.09e+06	1.0034e+08	1.1036e+08	0.448454	0.157537	74.584		0.624969	13.0069	4.32026e+10	1.29211	1.01583e+11	17666	-1.16618	41538.6	4.814		2.45687	2445517															19.2124	0.434639	0.590117	3.2601	25.1823	26.0373
2001	OMN	Oman	MEA	Middle East and North Africa			HIC	High income	LNX	Not classified	8.19e+06	8.31e+06	7.14e+06	0.0267405	0.200554	74.157		-0.816667	-4.56194	4.43087e+10	4.48245	1.04184e+11	19306.9	3.25373	45396.9	4.782		1.18298	2294962															16.4744	0.0267373	-0.74563	-2.2227	25.2076	26.0626
2009	QAT	Qatar	MEA	Middle East and North Africa			HIC	High income	LNX	Not classified				8.30764		102.486		-4.86328	-24.2181	1.04624e+11	11.9566	1.86224e+11	63218.8	-2.81031	112526	0.31		14.1446	1654950																2.81393	-2.28527	-3.88067	26.0668	26.6434
2009	OMN	Oman	MEA	Middle East and North Africa			HIC	High income	LNX	Not classified	8.39e+06	1.4449e+08	1.4011e+08	3.07063	0.0806222	96.8461		3.46881	-25.1281	5.5954e+10	6.11245	1.31566e+11	19454.2	1.49254	45743.2	4.699		4.45141	2876186															19.4511	1.84055	1.95712	-3.91753	25.4409	26.2959
2005	ARE	United Arab Emirates	MEA	Middle East and North Africa			HIC	High income	LNX	Not classified				6.03482					16.5263	2.57367e+11	4.85514	4.20396e+11	56092.9	-7.02058	91624.9	3.12		12.0202	4588225																2.49749		3.49901	26.9669	27.4576
2001	SAU	Saudi Arabia	MEA	Middle East and North Africa			HIC	High income	LNX	Not classified	1.055e+07	1.311e+07	1.596e+07	0.0106659		75.8312	79.3716	-1.12095	-1.64668	3.74632e+11	-1.21074	8.83521e+11	17669.1	-3.72116	41670.3	4.62	126.963	2.57403	21202642															17.2787	0.0106657	-0.964365	-1.27347	27.3424	28.2003
2006	QAT	Qatar	MEA	Middle East and North Africa			HIC	High income	LNX	Not classified				5.74881		82.3085		11.8358	8.36161	6.73148e+10	26.1702	1.19816e+11	65820	6.76501	117156	0.87		16.7002	1022711																2.44962	3.16606	2.82036	25.6258	26.2024
2001	ISR	Israel	MEA	Middle East and North Africa			HIC	High income	LNX	Not classified	1.7191e+08	1.7235e+08	2.3067e+08	1.35466	0.149591	81.7158	70.5868	1.15044	1.7915	1.74672e+11	0.118821	1.68958e+11	27127.2	-2.2135	26239.7	11.812	111.382	2.35712	6439000	5.9	10.5	15.8	23	44.8	28.7	2.3	38.9	0.2	0.5	2.5	0	0.2	0.6	19.9496	1.11134	0.983856	1.34631	26.5793	26.5461
2000	OMN	Oman	MEA	Middle East and North Africa			HIC	High income	LNX	Not classified	9.21e+06	7.967e+07	1.0223e+08	0.420353	0.199924	74.7676			17.8075	4.24078e+10	5.40137	9.97144e+10	18698.5	4.79401	43966.3	4.847		0.577908	2267973															19.1359	0.408866		3.57356	25.1637	26.0187
2008	ISR	Israel	MEA	Middle East and North Africa			HIC	High income	LNX	Not classified				4.75426	0.290784	94.227	102.693	4.5928	2.40005	2.19555e+11	2.99648	2.12372e+11	30039.8	1.18283	29057.1	7.704	98.3599	1.77658	7308800																2.26307	2.22928	1.60946	26.808	26.7748
2003	BHR	Bahrain	MEA	Middle East and North Africa			HIC	High income	LNX	Not classified	1.15e+06	1.3177e+08	1.5969e+08	4.66554		83.3296		1.59363	8.60258	1.71774e+10	6.29644	3.36307e+10	22058.9	0.350072	43187.9	1.064	125.676	5.7567	778708															19.5819	2.24464	1.2456	2.84857	24.26	24.9319
2003	QAT	Qatar	MEA	Middle East and North Africa			HIC	High income	LNX	Not classified	1.16e+06	4.82e+06	5.81e+06	2.65542		63.3299		2.26457	17.1765	4.16322e+10	3.71996	7.41028e+10	61063.3	-2.50517	108689	1.534		6.18953	681788															16.2682	1.70345	1.55606	3.53753	25.1453	25.7219
2009	ISR	Israel	MEA	Middle East and North Africa			HIC	High income	LNX	Not classified				2.22053	0.244375	97.3637	96.1725	3.32891	4.25213	2.21584e+11	0.924263	2.14335e+11	29601.4	-1.45944	28633	9.534	95.8132	2.39021	7485600																1.53812	1.91762	2.15412	26.8172	26.784
2001	KWT	Kuwait	MEA	Middle East and North Africa			HIC	High income	LNX	Not classified	2.88e+06	4.69e+06	7000000	-0.319645		70.8527	76.6357	1.3	-7.71871	7.39211e+10	0.213333	1.44403e+11	35145.6	-2.55772	68656.1	0.8		2.8041	2103282															16.4546	-0.314438	1.07845	-2.74096	25.7194	26.389
2003	ARE	United Arab Emirates	MEA	Middle East and North Africa			HIC	High income	LNX	Not classified	4.94e+06	4.96e+06	5.86e+06	3.42266					4.07241	2.24019e+11	8.80054	3.65924e+11	60351.1	1.96653	98580.5	2.867		6.48717	3711932															16.2768	1.94425		2.11213	26.8281	27.3188
2003	MLT	Malta	MEA	Middle East and North Africa			HIC	High income	LNX	Not classified	9.84e+06	9.11e+06	1.114e+07	16.7041	0.472728	84.0034		1.30384	-1.29698	7.59419e+09	2.54377	1.01953e+10	19053	1.87152	25578.8	7.488	98.8883	0.657732	398582															16.9192	3.5097	1.08079	-1.07661	23.4438	23.7383
2008	MLT	Malta	MEA	Middle East and North Africa			HIC	High income	LNX	Not classified				165.284	2.94595	96.4957		4.25862	3.00032	8.66313e+09	3.34651	1.16303e+10	21161.6	2.67627	28409.7	5.977	105.331	0.650655	409379	8.5	13.3	17.5	23.1	37.5	22.5	3.5	29	0.2	0.2	0.5	0	0.1	0.2		5.80082	2.1556	1.81855	23.5755	23.87
2001	QAT	Qatar	MEA	Middle East and North Africa			HIC	High income	LNX	Not classified	810000	3.91e+06	5.66e+06	1.68498		61.7793		1.47133	-4.95194	3.74494e+10	3.89819	6.66576e+10	60892.1	0.0896744	108384	1.455		3.73449	615012															16.2421	1.29318	1.17876	-2.30297	25.0394	25.616
2007	OMN	Oman	MEA	Middle East and North Africa			HIC	High income	LNX	Not classified	9.66e+06	2.1398e+08	2.1058e+08	7.91754	0.0926967	83.2917		5.83048	8.26366	4.87347e+10	4.45269	1.14591e+11	18340.9	1.44942	43125.4	4.153		2.9174	2657158															19.8585	2.76619	2.46352	2.80866	25.3028	26.1578
2005	KWT	Kuwait	MEA	Middle East and North Africa			HIC	High income	LNX	Not classified				0.28949		76.0978	84.608	4.14298	21.771	1.08941e+11	10.609	2.12814e+11	47987.5	7.21282	93742.3	1.526		3.11861	2270198																0.285592	2.12882	3.77425	26.1072	26.7768
2001	MLT	Malta	MEA	Middle East and North Africa			HIC	High income	LNX	Not classified	2.77e+06	1.7e+06	2.81e+06	9.62377	0.298488	81.1463		2.92949	2.70179	7.1913e+09	0.608354	9.65438e+09	18297.2	-0.144491	24564.1	7.107	91.4242	0.751106	393028															15.5418	2.96007	1.79591	1.71967	23.3893	23.6838
2000	ISR	Israel	MEA	Middle East and North Africa			HIC	High income	LNX	Not classified	7.9958e+08	800000000	1.09662e+09	6.08079	0.137824	80.7864	70.6706	1.05075	3.58047	1.74465e+11	7.45518	1.68757e+11	27741.3	4.65304	26833.7	11.102	112.481	2.64233	6289000															21.5086	2.50498	0.916807	1.9876	26.5781	26.5449
2007	KWT	Kuwait	MEA	Middle East and North Africa			HIC	High income	LNX	Not classified				0.0972924		82.7256	89.7577	5.48495	4.30736	1.24145e+11	5.99158	2.42515e+11	49578.5	0.474172	96850.4	1.5		5.34589	2504019																0.0971395	2.40336	2.16668	26.2379	26.9075
2002	BHR	Bahrain	MEA	Middle East and North Africa			HIC	High income	LNX	Not classified	1.13e+06	6.158e+07	8.435e+07	2.26181		82.0224		-0.49554	3.41435	1.61599e+10	3.34855	3.16386e+10	21981.9	-1.93749	43037.2	1.054	136.233	5.25021	735146															18.9436	1.55494	-0.477219	1.94192	24.1989	24.8708
2006	MLT	Malta	MEA	Middle East and North Africa			HIC	High income	LNX	Not classified				370.504	3.09001	91.4122		2.77378	2.86405	8.06125e+09	1.82872	1.08223e+10	19889.2	1.45839	26701.4	6.798	102.166	0.364337	405308	8.6	13.8	17.9	23.1	36.7	22	3.4	28	0.5	0.5	0.7	0.2	0.3	0.5		6.60801	1.74437	1.77456	23.5035	23.798
2000	SAU	Saudi Arabia	MEA	Middle East and North Africa			HIC	High income	LNX	Not classified	1.799e+07	2.196e+07	2.371e+07	-0.992569		76.6909	79.457	-1.125	10.948	3.79223e+11	5.62542	8.94349e+11	18352	3.22646	43280.9	4.57	124.878	2.29738	20663843															17.6746	-0.876109	-0.967059	3.08838	27.3545	28.2125
2006	ISR	Israel	MEA	Middle East and North Africa			HIC	High income	LNX	Not classified				9.34564	0.317267	89.6693	90.567	2.11683	1.64798	2.01532e+11	5.56444	1.94939e+11	28571.1	3.71466	27636.4	10.707	87.1271	1.76781	7053700																2.93091	1.4947	1.27414	26.7224	26.6891
2000	BHR	Bahrain	MEA	Middle East and North Africa			HIC	High income	LNX	Not classified	1.64e+06	6.043e+07	8.115e+07	4.01155		83.4385		-0.704853	29.9913	1.52563e+10	5.30007	2.98695e+10	22955.2	0.852697	44942.8	1.053	129.223	4.31531	664611															18.905	2.09751	-0.656638	4.09433	24.1414	24.8133
2002	KWT	Kuwait	MEA	Middle East and North Africa			HIC	High income	LNX	Not classified	3e+06	5.71e+06	8.04e+06	0.0094905		71.4822	79.1472	0.88845	5.14829	7.61493e+10	3.01428	1.48756e+11	35633.8	1.38905	69609.8	1.1		1.59026	2136997															16.5931	0.00949035	0.800257	2.34111	25.7491	26.4187
2004	KWT	Kuwait	MEA	Middle East and North Africa			HIC	High income	LNX	Not classified	2.23e+06	3.69e+06	4000000	0.0399619		73.0705	80.9943	1.24856	11.3713	9.8492e+10	10.2403	1.92402e+11	44759.1	8.29319	87435.7	1.7		1.78203	2200492															15.895	0.0399512	1.0467	3.12616	26.0064	26.676
2002	ARE	United Arab Emirates	MEA	Middle East and North Africa			HIC	High income	LNX	Not classified	3.73e+06	3.83e+06	5.42e+06	0.0867814					3.77084	2.05899e+11	2.43346	3.36326e+11	59187.2	-2.75061	96679.3	2.64		5.19347	3478777															16.1988	0.0866728		2.03758	26.7438	27.2345
2009	MLT	Malta	MEA	Middle East and North Africa			HIC	High income	LNX	Not classified				16.9423	3.04757	98.507		2.08433	2.69005	8.44982e+09	-2.46228	1.13439e+10	20485.6	-3.19486	27502	6.889	106.295	0.753907	412477	8.2	13.2	17.4	22.7	38.6	23.7	3.2	30.2	0.5	0.5	0.7	0.2	0.3	0.5		3.52383	1.48072	1.71559	23.5506	23.8451
2004	ISR	Israel	MEA	Middle East and North Africa			HIC	High income	LNX	Not classified	4.7854e+08	4.7885e+08	6.1398e+08	2.1752	0.219741	86.6756	80.6542	-0.41072	0.795235	1.83723e+11	4.18588	1.77712e+11	26982.3	2.36045	26099.6	13.029	89.798	1.76762	6809000															20.9286	1.51935	-0.39997	0.728943	26.6298	26.5966
2002	SAU	Saudi Arabia	MEA	Middle East and North Africa			HIC	High income	LNX	Not classified	1.358e+07	1.678e+07	2.03e+07	-0.3239		76.0187	79.3545	0.247186	5.95687	3.6407e+11	-2.81917	8.58613e+11	16696.4	-5.50513	39376.3	5.27	123.209	2.80279	21805313															17.5193	-0.318488	0.244736	2.48467	27.3138	28.1717
2002	QAT	Qatar	MEA	Middle East and North Africa			HIC	High income	LNX	Not classified	2.05e+06	5.02e+06	7000000	3.22211		61.9275		0.24	3.00901	4.0139e+10	7.18215	7.14451e+10	62632.3	2.85786	111482	1.51		4.11817	640868															16.4546	1.88644	0.237754	1.82129	25.1088	25.6853
2006	KWT	Kuwait	MEA	Middle East and North Africa			HIC	High income	LNX	Not classified				0.119455		78.4241	86.3937	3.05701	16.1764	1.17128e+11	7.51477	2.28806e+11	49344.5	2.82795	96393.3	1.3		4.45711	2373672																0.119173	1.83632	3.47765	26.1797	26.8493
2008	SAU	Saudi Arabia	MEA	Middle East and North Africa			HIC	High income	LNX	Not classified		710000	660000	7.59063	0.0415906	90.3614	98.8388	9.87025	17.6898	5.13438e+11	6.24977	1.21088e+12	19832.7	3.3607	46772.7	5.08	94.3295	2.75679	25888541															14.0931	2.72437	2.98523	3.56694	27.6575	28.5155
2003	KWT	Kuwait	MEA	Middle East and North Africa			HIC	High income	LNX	Not classified	1.69e+06	5.52e+06	6.64e+06	-0.140176		72.1694	80.6871	0.96135	4.92065	8.9343e+10	17.326	1.74529e+11	41331.4	15.9892	80739.8	1.3		1.14591	2161626															16.4018	-0.139721	0.853778	2.29676	25.9089	26.5785
2000	KWT	Kuwait	MEA	Middle East and North Africa			HIC	High income	LNX	Not classified	1.97e+06	3.89e+06	5.57e+06	0.0432209		69.9434	75.1533	1.81295	20.5217	7.37638e+10	4.69458	1.44096e+11	36068.1	-0.091234	70458.2	0.8		4.67899	2045123															16.2261	0.0432075	1.35671	3.71522	25.7173	26.3869
2003	OMN	Oman	MEA	Middle East and North Africa			HIC	High income	LNX	Not classified	1.053e+07	6.431e+07	7.742e+07	0.11541	0.180327	74.1208		0.231329	10.3474	4.26515e+10	-2.66897	1.00287e+11	17874.5	-4.76181	42028.7	4.88		2.17368	2386166															18.8579	0.115155	0.229314	3.03221	25.1695	26.0245
2001	ARE	United Arab Emirates	MEA	Middle East and North Africa			HIC	High income	LNX	Not classified	2.45e+06	2.37e+06	3.66e+06	1.14589					-2.34931	2.01008e+11	1.39909	3.28336e+11	60861.3	-3.77897	99413.8	2.403		5.24161	3302719															15.8061	0.980868		-1.58976	26.7198	27.2104
2004	BHR	Bahrain	MEA	Middle East and North Africa			HIC	High income	LNX	Not classified	1.5e+06	5.822e+07	6.495e+07	6.58021		85.2903		2.35294	10.9911	1.83766e+10	6.98096	3.59785e+10	22144.6	0.388663	43355.7	1.041	114.927	6.36016	829844															18.6823	2.58294	1.59119	3.09229	24.3275	24.9993
2004	SAU	Saudi Arabia	MEA	Middle East and North Africa			HIC	High income	LNX	Not classified	8.66e+06	2.024e+07	2.164e+07	-0.12921		76.8783	82.4795	0.515508	11.0564	4.37231e+11	7.95844	1.03115e+12	18901	4.80345	44575.6	5.82	104.936	2.96597	23132682															17.5832	-0.128853	0.495039	3.0982	27.4969	28.3548
2005	MLT	Malta	MEA	Middle East and North Africa			HIC	High income	LNX	Not classified				340.921	3.47283	88.9451		3.00797	1.79639	7.91648e+09	3.78365	1.06279e+10	19603.3	3.1242	26317.6	6.923	101.588	0.637437	403834																6.5248	1.82096	1.34869	23.4854	23.7799
2008	BHR	Bahrain	MEA	Middle East and North Africa			HIC	High income	LNX	Not classified				6.97759		95.4087		3.526	11.3683	2.40339e+10	6.24184	4.70547e+10	21562	-1.26154	42215.1	0.835	97.8447	7.32434	1114641																2.64095	1.97284	3.12591	24.5959	25.2677
2009	BHR	Bahrain	MEA	Middle East and North Africa			HIC	High income	LNX	Not classified				1.12105		98.0759		2.79551	-12.9944	2.46445e+10	2.54052	4.82501e+10	20795.7	-3.55398	40714.8	1.069	102.433	6.12745	1185076																0.964435	1.75172	-3.25914	24.621	25.2928
2006	OMN	Oman	MEA	Middle East and North Africa			HIC	High income	LNX	Not classified	-1.445e+07	5.407e+07	5.449e+07	4.28876	0.104825	78.7029		3.54499	13.6304	4.66572e+10	5.37207	1.09706e+11	18078.9	2.53411	42509.3	4.393		2.73021	2580758															18.5067	2.16247	1.97801	3.3068	25.2592	26.1142
2000	MLT	Malta	MEA	Middle East and North Africa			HIC	High income	LNX	Not classified	2.185e+07	2.124e+07	3.494e+07	17.2585	0.406323	78.8368		2.36959	7.33028	7.14782e+09	6.77019	9.596e+09	18323.7	6.08346	24599.6	6.324	90.4191	0.645267	390087															18.0623	3.54229	1.59768	2.68978	23.3832	23.6778
2006	BHR	Bahrain	MEA	Middle East and North Africa			HIC	High income	LNX	Not classified				15.7509		89.2525		2.00747	8.84244	2.08893e+10	6.467	4.08981e+10	21795.6	-1.22616	42672.5	0.905	111.987	7.50023	958418																3.45105	1.44697	2.87589	24.4557	25.1275
2007	SAU	Saudi Arabia	MEA	Middle East and North Africa			HIC	High income	LNX	Not classified	-1.4395e+08	-1.3107e+08	-1.3876e+08	5.84631	0.029682	82.2438	90.6933	4.16782	8.43538	483237181440	1.84713	1.13965e+12	19187.8	-0.928231	45251.9	5.73	96.6752	2.76284	25184597																2.46619	2.13463	2.82908	27.5969	28.4549
2004	QAT	Qatar	MEA	Middle East and North Africa			HIC	High income	LNX	Not classified	2.15e+06	3.63e+06	3.97e+06	3.77818		67.6359		6.79934	13.1068	4.96335e+10	19.2189	8.83446e+10	65885.1	7.8964	117271	1.48		9.97899	753334															15.8874	2.03946	2.61534	3.26773	25.3211	25.8977
2005	SAU	Saudi Arabia	MEA	Middle East and North Africa			HIC	High income	LNX	Not classified	1.321e+07	2.511e+07	2.462e+07	3.68305	0.0285778	77.2468	84.8873	0.479232	20.1496	4.61602e+11	5.57385	1.08863e+12	19381.9	2.54398	45709.6	6.05	101.64	2.91189	23816183															17.7122	2.01483	0.462559	3.69695	27.5511	28.4091
2006	ARE	United Arab Emirates	MEA	Middle East and North Africa			HIC	High income	LNX	Not classified				5.76544					11.9621	2.82685e+11	9.83732	4.61752e+11	53335	-4.91664	87120.1	2.773		14.4246	5300174																2.45247		3.17664	27.0607	27.5514
2003	SAU	Saudi Arabia	MEA	Middle East and North Africa			HIC	High income	LNX	Not classified	1.008e+07	1.379e+07	1.555e+07	-0.271773		76.484	80.0376	0.612195	2.31656	404999478400	11.2421	9.55139e+11	18034.7	8.01558	42532.5	5.56	112.828	2.94331	22456649															17.2527	-0.268534	0.579254	1.57686	27.4203	28.2783
2009	SAU	Saudi Arabia	MEA	Middle East and North Africa			HIC	High income	LNX	Not classified		290000	280000	8.49635	0.0499653	94.9312	95.8333	5.05722	-15.7132	5.02865e+11	-2.05927	1.18594e+12	18883.2	-4.78732	44533.6	5.38	100.731	2.82493	26630303															13.2357	2.83623	2.3236	-3.44866	27.6367	28.4947
2007	ARE	United Arab Emirates	MEA	Middle East and North Africa			HIC	High income	LNX	Not classified				5.50044		86.9531			12.534	2.91687e+11	3.18439	4.76455e+11	47283.9	-11.3455	77235.9	2.467		15.1771	6168838																2.40614		3.22318	27.0921	27.5828
2007	MLT	Malta	MEA	Middle East and North Africa			HIC	High income	LNX	Not classified				451.639	2.90954	92.5542		1.24922	2.79756	8.38261e+09	3.98645	1.12537e+10	20610.1	3.62442	27669.2	6.472	103.686	0.348755	406724	8.2	13.4	17.7	23.1	37.5	22.6	3.2	29.2	0.5	0.5	1	0.2	0.3	0.5		6.80603	1.04711	1.75241	23.5426	23.8371
2007	QAT	Qatar	MEA	Middle East and North Africa			HIC	High income	LNX	Not classified				5.89622		93.6326		13.7582	10.9699	7.94218e+10	17.9857	1.41366e+11	65183.5	-0.966955	116023	0.52		17.5109	1218434																2.47457	3.3161	3.09037	25.7912	26.3678
2002	MLT	Malta	MEA	Middle East and North Africa			HIC	High income	LNX	Not classified	1.115e+07	1.104e+07	1.638e+07	-10.6144	0.452077	82.9222		2.18849	1.29684	7.40581e+09	2.98282	9.94235e+09	18703	2.21793	25108.9	6.902	93.837	0.745507	395969															17.3047	-3.05757	1.52489	1.07652	23.4187	23.7132
2004	ARE	United Arab Emirates	MEA	Middle East and North Africa			HIC	High income	LNX	Not classified	5.27e+06	5.36e+06	5750000	6.76715					8.50142	2.4545e+11	9.56644	4.0093e+11	60328.3	-0.0378113	98543.2	3.034		9.17391	4068570															16.2579	2.61064		2.83682	26.9195	27.4102
2008	KWT	Kuwait	MEA	Middle East and North Africa			HIC	High income	LNX	Not classified				-0.00403796		91.4802	95.592	10.5827	18.6629	1.27224e+11	2.47976	2.48529e+11	47900.4	-3.38464	93572.3	1.75		5.89276	2656009																-0.00403795	3.05459	3.6204	26.2624	26.932
2009	ARE	United Arab Emirates	MEA	Middle East and North Africa			HIC	High income	LNX	Not classified				0.447367		99.1297		1.56181	-15.183	2.85216e+11	-5.24292	4.65886e+11	36024.1	-15.1513	58843.5	2.699		11.0446	7917372																0.433648	1.22857	-3.4144	27.0697	27.5604
2001	BHR	Bahrain	MEA	Middle East and North Africa			HIC	High income	LNX	Not classified	1.2e+06	7.081e+07	1.0039e+08	0.895244		82.4309		-1.20757	-3.36383	1.56363e+10	2.49095	3.06135e+10	22416.2	-2.34808	43887.5	1.031	133.142	4.83651	697545															19.1177	0.805328	-1.02081	-1.92762	24.166	24.8379
2003	ISR	Israel	MEA	Middle East and North Africa			HIC	High income	LNX	Not classified	4.3976e+08	4.3999e+08	5.7779e+08	2.61645	0.134839	87.0331	76.4996	0.723963	-0.209479	1.76341e+11	0.970459	1.70572e+11	26360.1	-0.836224	25497.7	13.505	95.6595	1.80552	6689700															20.8679	1.68963	0.672187	-0.207977	26.5888	26.5556
2005	QAT	Qatar	MEA	Middle East and North Africa			HIC	High income	LNX	Not classified				5.61413		73.5976		8.8144	30.5427	5.33524e+10	7.49276	9.4964e+10	61649.4	-6.42887	109732	1.205		13.8702	865416																2.42627	2.87274	4.11254	25.3933	25.9699
2002	OMN	Oman	MEA	Middle East and North Africa			HIC	High income	LNX	Not classified	-310000	7.697e+07	1.0464e+08	0.542292	0.193676	73.9497		-0.279579	4.70346	4.38211e+10	-1.10057	1.03037e+11	18768.2	-2.79047	44130.1	4.85		1.72348	2334858															19.1592	0.518716	-0.276059	2.25256	25.1965	26.0515
2002	ISR	Israel	MEA	Middle East and North Africa			HIC	High income	LNX	Not classified	7.5649e+08	7.5687e+08	1.00462e+09	1.30651	0.137545	86.4075	73.322	5.74147	4.36859	1.74646e+11	-0.0148606	1.68932e+11	26582.4	-2.00848	25712.7	12.888	100.714	2.01406	6570000															21.421	1.08242	2.44836	2.18044	26.5792	26.5459
2007	BHR	Bahrain	MEA	Middle East and North Africa			HIC	High income	LNX	Not classified				8.08243		92.1592		3.25667	8.43563	2.26219e+10	8.29396	4.42902e+10	21837.5	0.192082	42754.5	0.838	105.087	7.77602	1035919																2.78665	1.89663	2.82911	24.5353	25.2072
2007	ISR	Israel	MEA	Middle East and North Africa			HIC	High income	LNX	Not classified				4.91626	0.323929	90.0894	93.6954	0.468407	1.26865	2.13168e+11	5.77348	2.06194e+11	29688.7	3.91142	28717.4	9.379	88.1767	1.7761	7180100	5	10	15.7	23.3	46	29.4	1.8	41	0.5	1	4.7	0.2	0.3	1.3		2.29588	0.452778	1.05919	26.7785	26.7452
2000	QAT	Qatar	MEA	Middle East and North Africa			HIC	High income	LNX	Not classified	1.12e+06	1.94e+06	2.79e+06	1.41668		60.8835		1.65034		3.60443e+10		6.41567e+10	60837.5		108287	1.508		3.7803	592468															15.5347	1.14764	1.27536		25.0012	25.5777
2005	OMN	Oman	MEA	Middle East and North Africa			HIC	High income	LNX	Not classified	3.72e+06	1.904e+07	1.998e+07	4.94938	0.125513	76.0084		1.90984	22.4647	4.42785e+10	2.49046	1.04113e+11	17632.1	-0.192311	41458.7	4.65		2.65245	2511251															17.5034	2.30246	1.40257	3.80559	25.2069	26.0619
2008	OMN	Oman	MEA	Middle East and North Africa			HIC	High income	LNX	Not classified	3.95e+06	7.465e+07	6.986e+07	4.84668	0.064053	93.5993		12.3754	33.7515	5.27308e+10	8.1997	1.23987e+11	19168.1	4.5102	45070.5	4.142		3.46939	2750963															18.7552	2.28192	3.21049	4.21239	25.3816	26.2366
2004	MLT	Malta	MEA	Middle East and North Africa			HIC	High income	LNX	Not classified	6.81e+06	6.19e+06	6.81e+06	123.195	5.26523	86.3478		2.79083	1.06396	7.62787e+09	0.443413	1.02405e+10	19009.4	-0.228934	25520.3	7.317	102.787	0.671628	401268															16.427	5.50693	1.75014	0.925882	23.4482	23.7428
2008	ARE	United Arab Emirates	MEA	Middle East and North Africa			HIC	High income	LNX	Not classified				1.60487		97.6052		12.2504	18.5334	3.00997e+11	3.19184	4.91663e+11	42456.8	-10.2088	69351	2.333		13.9102	7089487																1.25156	3.20037	3.61345	27.1235	27.6142
2005	ISR	Israel	MEA	Middle East and North Africa			HIC	High income	LNX	Not classified				3.38065	0.264438	87.8105	85.6938	1.30941	1.37329	1.90909e+11	3.91169	1.84663e+11	27547.8	2.09589	26646.6	11.342	87.4949	1.7629	6930100	4.9	9.9	15.4	23.2	46.6	29.9	1.8	41.7	0.5	1.2	6	0.3	0.5	1.6		1.9324	1.08418	1.12236	26.6682	26.6349
2008	QAT	Qatar	MEA	Middle East and North Africa			HIC	High income	LNX	Not classified				3.27806		107.724		15.0501	22.8996	9.34505e+10	17.6636	1.66336e+11	65046.9	-0.209668	115779	0.31		16.4758	1436665																1.90289	3.40564	3.82474	25.9538	26.5304
2000	ARE	United Arab Emirates	MEA	Middle East and North Africa			HIC	High income	LNX	Not classified	2.67e+06	3.2e+06	4.72e+06	-0.485282					11.4595	1.98234e+11	10.8527	3.23805e+11	63251.5	4.9095	103318	2.25		5.51042	3134062															16.0605	-0.468009		3.13387	26.7059	27.1966
2010	ARE	United Arab Emirates	MEA	Middle East and North Africa			HIC	High income	LNX	Not classified				3.03559		100		0.877983	12.4902	2.89787e+11	1.60281	4.73353e+11	33893.3	-5.91481	55363	2.663		7.68705	8549988																1.82964	0.792412	3.21969	27.0856	27.5763
2018	SAU	Saudi Arabia	MEA	Middle East and North Africa			HIC	High income	LNX	Not classified				0.539983	0.0425817	120.928	127.339	2.46594	11.5085	7.01624e+11	2.43411	1.65469e+12	20819.7	0.607924	49100.7	5.919	113.396	1.79888	33699947																0.516685	1.63451	3.13811	27.9698	28.8278
2013	BHR	Bahrain	MEA	Middle East and North Africa			HIC	High income	LNX	Not classified				11.4559		105.724		3.30101	0.384304	2.86744e+10	5.41683	5.614e+10	21805.1	4.20749	42691.1	1.216	97.7237	1.15383	1315029																3.13356	1.90957	0.375423	24.7724	25.4443
2011	QAT	Qatar	MEA	Middle East and North Africa			HIC	High income	LNX	Not classified				0.559389	0.341902	101.138		1.13837	18.2702	1.41858e+11	13.3752	2.52498e+11	69679.1	3.37659	124025	0.56		9.23239	2035871																0.533691	0.97591	3.59917	26.3712	26.9478
2017	SAU	Saudi Arabia	MEA	Middle East and North Africa			HIC	High income	LNX	Not classified				0.206052	0.0422278	118.018	109.764	-0.834846	7.56581	6.84952e+11	-0.741503	1.61537e+12	20693.9	-2.71046	48804	5.89	114.35	2.0036	33099147																0.204621	-0.759648	2.72113	27.9458	28.8037
2018	QAT	Qatar	MEA	Middle East and North Africa			HIC	High income	LNX	Not classified				-1.14247	0.244057	116.155		0.255815	12.9504	1.7597e+11	1.49334	3.13217e+11	63260.6	-0.584669	112600	0.142		2.06868	2781677																-0.978619	0.253104	3.25576	26.5867	27.1633
2014	ISR	Israel	MEA	Middle East and North Africa			HIC	High income	LNX	Not classified				1.95404	0.277492	107.382	111.357	0.485031	1.02412	2.70937e+11	3.7582	2.62073e+11	32978	1.78551	31899.1	5.89	103.124	1.91954	8215700	5	10.4	16.2	23.5	44.8	28.3	1.8	39.8	0.5	1	3.5	0.1	0.3	1		1.42289	0.467783	0.898323	27.0183	26.985
2010	ISR	Israel	MEA	Middle East and North Africa			HIC	High income	LNX	Not classified				2.98497	0.244235	100	100	2.70766	1.55321	2.33996e+11	5.60114	2.2634e+11	30693.6	3.68958	29689.4	8.48	100	1.82675	7623600	4.7	9.7	15.5	22.8	47.3	31.2	1.8	42.6	0.2	1	4.2	0.1	0.3	1.1		1.81368	1.72171	1.22392	26.8717	26.8385
2017	OMN	Oman	MEA	Middle East and North Africa			HIC	High income	LNX	Not classified				4.13227	0.055259	112.387		1.59716	6.77659	7.49678e+10	0.266798	1.76273e+11	16067	-3.74556	37778.8	3.137		4.08395	4665935																2.1263	1.24748	2.61202	25.7335	26.5884
2019	MLT	Malta	MEA	Middle East and North Africa			HIC	High income	LNX	Not classified						113.452		1.64206								4.627																				1.27107
2014	KWT	Kuwait	MEA	Middle East and North Africa			HIC	High income	LNX	Not classified				0.298716	0.00236087	114.389	112.332	2.90893	-6.75814	1.37151e+11	0.501133	2.67921e+11	37158.7	-3.9798	72588.7	2.9		4.56104	3690942																0.294443	1.78925	-2.60932	26.3375	27.0071
2010	QAT	Qatar	MEA	Middle East and North Africa			HIC	High income	LNX	Not classified				3.73261		100		-2.42526	6.97933	1.25122e+11	19.5923	2.2271e+11	67403.2	6.61878	119974	0.45		11.4829	1856327																2.02773	-1.61911	2.64119	26.2457	26.8223
2010	OMN	Oman	MEA	Middle East and North Africa			HIC	High income	LNX	Not classified	7.66e+06	-2.161e+07	-2.052e+07	2.11903	0.0665247	100		3.25658	15.6353	5.86424e+10	4.80471	1.37887e+11	19281.2	-0.889566	45336.2	4.659		5.5864	3041434															-17.6164	1.49564	1.89661	3.4437	25.4879	26.3428
2016	SAU	Saudi Arabia	MEA	Middle East and North Africa			HIC	High income	LNX	Not classified				1.15555	0.0476826	119.011	111.208	2.05347	-3.04641	6.90069e+11	1.67062	1.62744e+12	21270.5	-0.601129	50163.6	5.65	116.636	2.25977	32442572																0.987201	1.4673	-1.83302	27.9532	28.8112
2014	QAT	Qatar	MEA	Middle East and North Africa			HIC	High income	LNX	Not classified				0.504491	0.241788	110.392		3.34972	-0.198497	1.61226e+11	3.97888	2.86972e+11	65560.4	-1.20586	116694	0.19		5.11495	2459198																0.485225	1.92359	-0.197216	26.4992	27.0758
2019	OMN	Oman	MEA	Middle East and North Africa			HIC	High income	LNX	Not classified																3.084
2012	OMN	Oman	MEA	Middle East and North Africa			HIC	High income	LNX	Not classified				1.77943	0.0508699	107.109		2.94773	3.24623	6.34044e+10	9.33268	1.49084e+11	18125.8	1.61503	42619.5	4.321		7.32038	3498029																1.34041	1.80179	1.89356	25.5659	26.4209
2019	ARE	United Arab Emirates	MEA	Middle East and North Africa			HIC	High income	LNX	Not classified						114.525		-1.93108								2.643																				-1.41238
2012	SAU	Saudi Arabia	MEA	Middle East and North Africa			HIC	High income	LNX	Not classified				1.65527	0.0334142	108.859	106.848	2.86627	4.01552	6.12452e+11	5.41144	1.44439e+12	21006.6	2.20266	49541.4	5.52	99.2877	3.09136	29155187																1.27792	1.77529	2.09847	27.8339	28.6919
2018	MLT	Malta	MEA	Middle East and North Africa			HIC	High income	LNX	Not classified				32.5358	1.89985	111.62		1.15782	2.1175	1.38262e+10	6.77233	1.85618e+10	28594.3	3.3428	38388.1	4.583	94.3692	3.26472	483530																4.17572	0.98869	1.49498	24.043	24.3375
2011	KWT	Kuwait	MEA	Middle East and North Africa			HIC	High income	LNX	Not classified				2.1159	0.00365873	104.839	103.85	4.8394	17.2278	1.26532e+11	9.62844	2.47177e+11	39939.9	3.53199	78021.7	2.059		5.72161	3168060																1.4943	2.28045	3.54051	26.2569	26.9265
2016	QAT	Qatar	MEA	Middle East and North Africa			HIC	High income	LNX	Not classified				0.510044	0.2495	115.403		2.67659	-8.14524	1.70685e+11	2.13131	3.03808e+11	64303.2	-1.28018	114456	0.14		3.39736	2654374																0.490178	1.71089	-2.79433	26.5562	27.1328
2017	ARE	United Arab Emirates	MEA	Middle East and North Africa			HIC	High income	LNX	Not classified				2.74138		113.303		1.96683	5.26854	3.86108e+11	0.490861	6.30689e+11	40697.8	-0.846125	66477.8	2.463		1.33939	9487203																1.73333	1.4287	2.36379	27.3725	27.8632
2012	ARE	United Arab Emirates	MEA	Middle East and North Africa			HIC	High income	LNX	Not classified				2.5539		101.545		0.662269	2.23763	3.23767e+11	4.48463	5.28857e+11	35416.9	2.25793	57851.7	2.409		2.15416	9141596																1.66706	0.621482	1.54512	27.1964	27.6871
2019	QAT	Qatar	MEA	Middle East and North Africa			HIC	High income	LNX	Not classified																0.145
2016	OMN	Oman	MEA	Middle East and North Africa			HIC	High income	LNX	Not classified				3.43529	0.0591611	110.62		1.10921	-8.86253	7.47683e+10	4.98017	1.75804e+11	16692.3	0.0145165	39248.9	3.266		4.84561	4479219																1.94779	0.956527	-2.87815	25.7308	26.5858
2017	BHR	Bahrain	MEA	Middle East and North Africa			HIC	High income	LNX	Not classified				1.46442		115.19		1.38734	5.84259	3.30589e+10	3.80352	6.47243e+10	22126.7	-0.940564	43320.7	0.947	110.099	4.67799	1494074																1.17486	1.1306	2.46557	24.9147	25.5865
2016	ISR	Israel	MEA	Middle East and North Africa			HIC	High income	LNX	Not classified				3.75858	0.302053	106.122	101.033	-0.544389	1.09131	2.88178e+11	3.98205	2.7875e+11	33720.8	1.96349	32617.6	4.798	103.316	1.96035	8546000	5.2	10.7	16.4	23.6	44.2	27.7	1.9	38.9	0.2	0.7	2.7	0.1	0.2	0.8		2.03443	-0.520558	0.944487	27.08	27.0467
2012	ISR	Israel	MEA	Middle East and North Africa			HIC	High income	LNX	Not classified				3.50622	0.266311	105.21	112.425	1.68423	3.65637	2.50723e+11	2.25724	2.42521e+11	31695	0.386733	30658.1	6.857	95.9791	1.84615	7910500	4.8	10	15.7	23.4	46.1	29.7	1.7	41.4	0.5	0.9	4.5	0.3	0.5	1.3		1.96743	1.2928	2.00781	26.9408	26.9075
2015	QAT	Qatar	MEA	Middle East and North Africa			HIC	High income	LNX	Not classified				0.6621	0.270241	112.395		1.81408	-24.3384	1.67123e+11	3.65751	2.97468e+11	65137.1	-0.645692	115940	0.16		4.24	2565710																0.621341	1.35726	-3.88562	26.5351	27.1117
2010	MLT	Malta	MEA	Middle East and North Africa			HIC	High income	LNX	Not classified				105.667	2.62386	100		1.51564	3.82986	8.74917e+09	3.54268	1.17458e+10	21107.4	3.03535	28336.8	6.847	100	0.491183	414508	8.4	13.4	17.6	23	37.6	22.7	3.4	29	0.2	0.2	0.5	0.1	0.2	0.2		5.35346	1.2034	2.0526	23.5854	23.8799
2018	ISR	Israel	MEA	Middle East and North Africa			HIC	High income	LNX	Not classified				5.60963	0.253543	107.248		0.814852	1.15143	3.08674e+11	3.4537	2.98576e+11	34745.8	1.46819	33609	3.95	106	1.93788	8883800																2.42548	0.744224	0.984502	27.1487	27.1154
2014	SAU	Saudi Arabia	MEA	Middle East and North Africa			HIC	High income	LNX	Not classified				1.05927	0.0361346	115.208	108.692	2.24185	-2.27	6.51958e+11	3.65248	1.53756e+12	21087.4	0.754235	49731.8	5.72	103.655	2.83595	30916994																0.922669	1.54684	-1.55825	27.8964	28.7544
2015	MLT	Malta	MEA	Middle East and North Africa			HIC	High income	LNX	Not classified				33.9759	2.56077	108.162		1.10055	2.43043	1.14817e+10	10.8182	1.54142e+10	25798.5	8.20493	34634.6	5.391	89.9497	2.3864	445053	8.5	13.4	17.5	22.5	38.1	23.6	3.5	29.4	0	0.2	0.2	0	0	0.1		4.21902	0.950716	1.62108	23.8572	24.1517
2018	BHR	Bahrain	MEA	Middle East and North Africa			HIC	High income	LNX	Not classified				0.29452		117.591		2.08481	4.66962	3.36463e+10	1.77673	6.58742e+10	21438.4	-3.11063	41973.1	0.962	109.24	4.92116	1569439																0.290421	1.48093	2.2455	24.9323	25.6042
2015	BHR	Bahrain	MEA	Middle East and North Africa			HIC	High income	LNX	Not classified				0.208488		110.518		1.83952	-9.36918	3.07785e+10	2.86305	6.02595e+10	22435.7	0.18052	43925.7	1.076	106.999	2.64247	1371851																0.207006	1.36947	-2.93341	24.8432	25.5151
2010	KWT	Kuwait	MEA	Middle East and North Africa			HIC	High income	LNX	Not classified				1.13034	0.00416579	100	100	4.4964	11.1034	1.15419e+11	-2.37056	2.25468e+11	38577.4	-7.94528	75360	1.82		5.87959	2991884																0.970603	2.20857	3.10242	26.165	26.8346
2017	MLT	Malta	MEA	Middle East and North Africa			HIC	High income	LNX	Not classified				31.1977	2.1039	110.342		1.36435	2.35954	1.29492e+10	6.72433	1.73844e+10	27669.4	3.84117	37146.3	4.567	92.873	2.73866	467999																4.13375	1.11709	1.59376	23.9774	24.272
2011	ISR	Israel	MEA	Middle East and North Africa			HIC	High income	LNX	Not classified				3.30938	0.227408	103.467	107.762	3.46738	2.05219	2.45189e+11	4.7835	2.37167e+11	31572.9	2.8648	30540	7.139	101.151	1.84808	7765800																1.91199	1.95672	1.46674	26.9184	26.8852
2013	QAT	Qatar	MEA	Middle East and North Africa			HIC	High income	LNX	Not classified				-0.422882	0.289036	106.814		3.22198	1.87333	1.55056e+11	4.41027	2.75991e+11	66360.6	-1.868	118118	0.27		6.20145	2336574																-0.411196	1.8864	1.38551	26.4602	27.0368
2015	SAU	Saudi Arabia	MEA	Middle East and North Africa			HIC	High income	LNX	Not classified				1.24429	0.0451548	116.616	108.356	1.22269	-16.9085	6.7873e+11	4.10641	1.6007e+12	21399.1	1.47837	50467	5.59	113.251	2.55678	31717667																1.04402	1.03042	-3.52184	27.9366	28.7946
2010	BHR	Bahrain	MEA	Middle East and North Africa			HIC	High income	LNX	Not classified				0.6058		100		1.96188	7.43858	2.57133e+10	4.33678	5.03426e+10	20722.1	-0.353779	40570.8	1.13	100	4.59978	1240860																0.573792	1.42646	2.70431	24.6634	25.3353
2016	KWT	Kuwait	MEA	Middle East and North Africa			HIC	High income	LNX	Not classified				0.266886	0.0036488	121.91	117.156	3.1984	-6.83791	1.42001e+11	2.92612	2.77395e+11	35887.1	-0.228664	70104.6	2.16		3.11305	3956873																0.263815	1.87939	-2.62093	26.3722	27.0419
2015	KWT	Kuwait	MEA	Middle East and North Africa			HIC	High income	LNX	Not classified				0.248455	0.029909	118.132	115.683	3.2717	-25.9584	1.37964e+11	0.592764	2.69509e+11	35969.3	-3.20082	70265.2	2.2		3.84418	3835591																0.245967	1.90103	-3.95001	26.3434	27.013
2014	OMN	Oman	MEA	Middle East and North Africa			HIC	High income	LNX	Not classified				1.58658	0.048117	109.335		1.02234	0.154344	6.79974e+10	2.75103	1.59884e+11	16884.3	-3.94521	39700.4	3.849		6.73902	4027260																1.24185	0.897085	0.153737	25.6359	26.4909
2019	BHR	Bahrain	MEA	Middle East and North Africa			HIC	High income	LNX	Not classified																0.968
2012	MLT	Malta	MEA	Middle East and North Africa			HIC	High income	LNX	Not classified				36.0874	2.17276	105.409		2.37582	2.06974	9.11094e+09	2.79121	1.22315e+10	21691.3	1.87104	29120.7	6.308	95.2435	0.899209	420028	8.4	13.5	17.6	22.5	38	23.4	3.4	29.4	0.2	0.2	0.5	0	0.1	0.2		4.27928	1.6001	1.4744	23.6259	23.9204
2019	ISR	Israel	MEA	Middle East and North Africa			HIC	High income	LNX	Not classified						108.15		0.841597								3.931																				0.764821
2019	SAU	Saudi Arabia	MEA	Middle East and North Africa			HIC	High income	LNX	Not classified						119.469		-1.20602								5.918																				-1.01982
2018	KWT	Kuwait	MEA	Middle East and North Africa			HIC	High income	LNX	Not classified				-0.0151996	0.0197066	125.234		0.543133	14.5902	1.36995e+11	1.24602	2.67617e+11	33112.1	-0.741361	64683.7	2.076		1.98244	4137309																-0.015199	0.519455	3.37467	26.3364	27.006
2011	MLT	Malta	MEA	Middle East and North Africa			HIC	High income	LNX	Not classified				82.0914	2.38827	102.963		2.96299	2.18722	8.86354e+09	1.30715	1.18994e+10	21292.9	0.878822	28585.8	6.378	99.7342	0.423701	416268	8.5	13.5	17.6	22.6	37.8	23.2	3.5	29.1	0.2	0.2	0.5	0.1	0.2	0.3		5.10102	1.80668	1.52436	23.5984	23.8929
2018	ARE	United Arab Emirates	MEA	Middle East and North Africa			HIC	High income	LNX	Not classified				2.50744		116.78		3.06863	7.79692	3.92774e+11	1.72635	6.41576e+11	40782.4	0.207936	66616.1	2.575		1.5039	9630959																1.64999	1.83993	2.75096	27.3896	27.8803
2011	ARE	United Arab Emirates	MEA	Middle East and North Africa			HIC	High income	LNX	Not classified				2.03957		100.877		0.877347	13.1654	3.0987e+11	6.93027	5.06158e+11	34634.9	2.18792	56574.3	2.494		4.53635	8946777																1.46119	0.791934	3.27218	27.1526	27.6433
2014	MLT	Malta	MEA	Middle East and North Africa			HIC	High income	LNX	Not classified				1.379	2.23625	106.984		0.310306	2.37517	1.03608e+10	8.70632	1.39095e+10	23842.2	6.55724	32008.4	5.804	96.6415	1.99675	434558	8.6	13.5	17.6	22.5	37.8	23.3	3.5	29	0	0	0	0	0	0		1.12572	0.305531	1.59985	23.7544	24.049
2012	KWT	Kuwait	MEA	Middle East and North Africa			HIC	High income	LNX	Not classified				1.65025	0.00150162	108.252	106.041	3.25515	7.4867	1.34917e+11	6.62639	2.63556e+11	40287.4	0.869998	78700.5	2.398		5.54985	3348853																1.27532	1.89618	2.71071	26.3211	26.9907
2016	BHR	Bahrain	MEA	Middle East and North Africa			HIC	High income	LNX	Not classified				0.754574		113.613		2.80059	0.133799	3.18476e+10	3.47352	6.23527e+10	22336.8	-0.441055	43732	1.013	110.158	3.85658	1425791																0.696802	1.75343	0.133403	24.8774	25.5492
2017	KWT	Kuwait	MEA	Middle East and North Africa			HIC	High income	LNX	Not classified				0.0936247	0.0190144	124.558	120.791	2.17183	16.2311	1.35309e+11	-4.71234	2.64323e+11	33359.4	-7.04336	65166.9	1.997		2.47671	4056097																0.0934884	1.51794	3.48103	26.324	26.9936
2013	ISR	Israel	MEA	Middle East and North Africa			HIC	High income	LNX	Not classified				4.04673	0.261348	106.863	112.903	1.57139	2.308	2.61123e+11	4.14805	2.52581e+11	32399.5	2.22262	31339.5	6.208	102.284	1.86605	8059500																2.10598	1.23372	1.57346	26.9814	26.9481
2010	SAU	Saudi Arabia	MEA	Middle East and North Africa			HIC	High income	LNX	Not classified				5.53433	0.0447703	100	100	5.33942	17.1913	528207200000	5.03949	1.24571e+12	19262.5	2.00892	45428.2	5.55	100	2.92762	27421461																2.41218	2.37692	3.53839	27.6859	28.5439
2016	ARE	United Arab Emirates	MEA	Middle East and North Africa			HIC	High income	LNX	Not classified				2.69007		111.117		1.61749	-3.26537	3.84222e+11	3.06096	6.27608e+11	41045.1	1.98114	67045.1	1.636		1.05328	9360980																1.7156	1.25822	-1.89918	27.3676	27.8583
2017	ISR	Israel	MEA	Middle East and North Africa			HIC	High income	LNX	Not classified				5.1433	0.280592	106.381		0.244211	0.258725	2.9837e+11	3.5367	2.88608e+11	34243	1.54874	33122.7	4.215	108.139	1.93873	8713300																2.34016	0.241846	0.255922	27.1147	27.0815
2013	ARE	United Arab Emirates	MEA	Middle East and North Africa			HIC	High income	LNX	Not classified				2.50313		102.664		1.10112	-0.86715	3.40128e+11	5.05335	5.55582e+11	36978.8	4.41016	60403	2.292		0.61413	9197910																1.64839	0.951099	-0.784249	27.2457	27.7364
2017	QAT	Qatar	MEA	Middle East and North Africa			HIC	High income	LNX	Not classified				0.590665	0.398934	115.859		0.394879	8.30425	1.73381e+11	1.57985	3.08608e+11	63632.6	-1.04285	113262	0.14		2.61583	2724724																0.560804	0.385276	2.81352	26.5719	27.1485
2011	BHR	Bahrain	MEA	Middle East and North Africa			HIC	High income	LNX	Not classified				2.71349		99.5985		-0.401487	9.73685	2.62233e+10	1.98352	5.13412e+10	20516.6	-0.991929	40168.3	1.14	93.146	2.96098	1278151																1.72373	-0.391416	2.97169	24.6831	25.3549
2013	KWT	Kuwait	MEA	Middle East and North Africa			HIC	High income	LNX	Not classified				0.823162	0.0024256	111.156	109.669	2.6823	0.223536	1.36467e+11	1.14904	2.66585e+11	38698.9	-3.94301	75597.3	2.732		5.16534	3526378																0.750652	1.71289	0.221715	26.3325	27.0021
2014	ARE	United Arab Emirates	MEA	Middle East and North Africa			HIC	High income	LNX	Not classified				2.74635		105.072		2.34627	-0.905521	3.547e+11	4.2843	5.79385e+11	38495	4.10022	62879.7	2.061		0.176677	9214175																1.73503	1.58857	-0.812965	27.2877	27.7784
2019	KWT	Kuwait	MEA	Middle East and North Africa			HIC	High income	LNX	Not classified																2.165
2015	OMN	Oman	MEA	Middle East and North Africa			HIC	High income	LNX	Not classified				-3.15204	0.0566031	109.407		0.0652901	-18.8403	7.12213e+10	4.74125	1.67464e+11	16689.8	-1.15166	39243.2	3.542		5.79063	4267348																-1.86546	0.0652438	-3.62985	25.6822	26.5372
2013	OMN	Oman	MEA	Middle East and North Africa			HIC	High income	LNX	Not classified				2.04664	0.049517	108.229		1.04553	-1.57183	6.61769e+10	4.37262	1.55603e+11	17577.8	-3.02328	41331	4.164		7.34964	3764805																1.4643	0.913203	-1.23396	25.6087	26.4637
2015	ARE	United Arab Emirates	MEA	Middle East and North Africa			HIC	High income	LNX	Not classified				2.38762		109.349		4.06997	-15.4786	3.72811e+11	5.10594	6.08968e+11	40247.7	4.55306	65742.7	1.836		0.527412	9262900																1.60467	2.11154	-3.43365	27.3375	27.8282
2013	MLT	Malta	MEA	Middle East and North Africa			HIC	High income	LNX	Not classified				5.02299	2.42138	106.653		1.18028	1.95692	9.53103e+09	4.61088	1.27955e+10	22375	3.15235	30038.7	6.386	97.1511	1.40405	425967	8.6	13.6	17.5	22.5	37.7	23.1	3.5	28.8	0	0	0.2	0	0	0.1		2.31694	1.00329	1.4242	23.671	23.9655
2018	OMN	Oman	MEA	Middle East and North Africa			HIC	High income	LNX	Not classified				8.00016	0.0492095	113.378		0.881302	10.3467	7.62902e+10	1.76409	1.79383e+11	15796.8	-1.6821	37143.3	3.113		3.44512	4829483																2.77649	0.794904	3.03214	25.751	26.6059
2012	BHR	Bahrain	MEA	Middle East and North Africa			HIC	High income	LNX	Not classified				5.02346		102.346		2.75829	3.01466	2.7201e+10	3.72821	5.32553e+10	20924.7	1.98933	40967.4	1.2	95.7066	1.69059	1299943																2.31703	1.73911	1.82307	24.7197	25.3915
2016	MLT	Malta	MEA	Middle East and North Africa			HIC	High income	LNX	Not classified				27.4465	2.17365	108.857		0.642703	1.37633	1.21334e+10	5.6757	1.62891e+10	26645.9	3.28465	35772.3	4.702	91.6742	2.28862	455356																4.00572	0.605096	1.12415	23.9124	24.2069
2014	BHR	Bahrain	MEA	Middle East and North Africa			HIC	High income	LNX	Not classified				4.54843		108.522		2.64629	-1.67111	2.99218e+10	4.35029	5.85823e+10	22395.3	2.70656	43846.6	1.149	99.3294	1.58775	1336075																2.2198	1.70023	-1.28608	24.815	25.4868
2015	ISR	Israel	MEA	Middle East and North Africa			HIC	High income	LNX	Not classified				3.78109	0.284544	106.702	104.827	-0.63249	2.85824	2.77142e+11	2.29009	2.68075e+11	33071.4	0.283375	31989.4	5.251	101.738	1.98129	8380100																2.0402	-0.596484	1.77264	27.0409	27.0077
2011	OMN	Oman	MEA	Middle East and North Africa			HIC	High income	LNX	Not classified				2.398	0.0574229	104.042		4.04219	17.1495	5.79922e+10	-1.10875	1.36358e+11	17837.7	-7.48655	41942.1	4.433		6.66667	3251108																1.60867	2.10489	3.53597	25.4767	26.3317
2012	QAT	Qatar	MEA	Middle East and North Africa			HIC	High income	LNX	Not classified				0.211889	0.429953	103.48		2.31535	6.37339	1.48507e+11	4.68726	2.64333e+11	67623.8	-2.94965	120366	0.48		7.57475	2196074																0.210334	1.57638	2.55138	26.417	26.9936
2011	SAU	Saudi Arabia	MEA	Middle East and North Africa			HIC	High income	LNX	Not classified				2.42958	0.036311	105.826	104.252	5.82622	15.5294	5.81011e+11	9.99686	1.37024e+12	20553.9	6.70398	48473.7	5.77	96.5333	3.03933	28267685																1.62076	2.4628	3.43692	27.7812	28.6392
2013	SAU	Saudi Arabia	MEA	Middle East and North Africa			HIC	High income	LNX	Not classified				1.18727	0.0359974	112.682	108.145	3.51104	-1.21633	6.28984e+11	2.69925	1.48338e+12	20929.5	-0.367218	49359.5	5.57	101.477	3.03136	30052518																1.0078	1.96875	-1.02639	27.8605	28.7185
1969	IRN	Iran, Islamic Rep.	MEA	Middle East and North Africa	MNA	Middle East and North Africa (excluding high income)	UMC	Upper middle income	IBD	IBRD	1.24e+07	1.704e+07	1.371e+08			0.165135	0.333185	3.59319	-2.87669	1.80003e+11	16.3339		6483.11	13.2653				2.6731	27764924															19.4294		1.99101	-1.77871	26.6094
1961	TUN	Tunisia	MEA	Middle East and North Africa	MNA	Middle East and North Africa (excluding high income)	LMC	Lower middle income	IBD	IBRD	9.217e+07	9.382e+07	6.3284e+08															1.42358	4238142															20.9589
1964	TUN	Tunisia	MEA	Middle East and North Africa	MNA	Middle East and North Africa (excluding high income)	LMC	Lower middle income	IBD	IBRD	6.846e+07	7.107e+07	4.6603e+08				23.7995											1.83343	4461114															20.6529
1964	DJI	Djibouti	MEA	Middle East and North Africa	MNA	Middle East and North Africa (excluding high income)	LMC	Lower middle income	IDX	IDA																		6.68321	107583
1969	SYR	Syrian Arab Republic	MEA	Middle East and North Africa	MNA	Middle East and North Africa (excluding high income)	LIC	Low income	IDX	IDA	810000	1.099e+07	7.076e+07			1.63866	2.75335	-1.98864	-3.17531		18.7679			14.837				3.36578	6139048															18.768		-1.43854	-1.87247
1960	LBN	Lebanon	MEA	Middle East and North Africa	MNA	Middle East and North Africa (excluding high income)	UMC	Upper middle income	IBD	IBRD	9.02e+06	1.341e+07	9.261e+07				83.4008											3.25266	1804941															19.0371
1966	YEM	Yemen, Rep.	MEA	Middle East and North Africa	MNA	Middle East and North Africa (excluding high income)	LIC	Low income	IDX	IDA	33800000	38580000	276790016															1.53323	5816247															20.1319
1964	IRN	Iran, Islamic Rep.	MEA	Middle East and North Africa	MNA	Middle East and North Africa (excluding high income)	UMC	Upper middle income	IBD	IBRD	410000	4.27e+06	5.132e+07			0.153133	0.315966	3.81449	-0.0356278	9.25881e+10	9.19394		3808.98	6.37467				2.6158	24307860															18.4467		2.04871	-0.0356202	25.9446
1969	EGY	Egypt, Arab Rep.	MEA	Middle East and North Africa	MNA	Middle East and North Africa (excluding high income)	LMC	Lower middle income	IBD	IBRD	1.63e+06	9.9e+06	7.002e+07			1.58071		3.40982	0.80631	2.38628e+10	5.27952		708.028	2.71403				2.46702	33703139															18.7574		1.94065	0.737588	24.5887
1968	MAR	Morocco	MEA	Middle East and North Africa	MNA	Middle East and North Africa (excluding high income)	LMC	Lower middle income	IBD	IBRD	9.029e+07	9.269e+07	5.9885e+08			11.9388		0.436479	-2.27798	1.44454e+10	9.89174		939.434	7.32187				2.33472	15307273															20.9037		0.423689	-1.56146	24.0868
1966	LBN	Lebanon	MEA	Middle East and North Africa	MNA	Middle East and North Africa (excluding high income)	UMC	Upper middle income	IBD	IBRD	2170000	8420000	57420000				88.7989											2.0924	2136617															18.559
1961	IRN	Iran, Islamic Rep.	MEA	Middle East and North Africa	MNA	Middle East and North Africa (excluding high income)	UMC	Upper middle income	IBD	IBRD	1.2954e+08	1.298e+08	8.3647e+08			0.145907	0.295555	3.16256	-5.42918	7.27895e+10	11.4776		3237.91	8.63389				2.58403	22480372															21.2378		1.86864	-2.39331	25.704
1967	SYR	Syrian Arab Republic	MEA	Middle East and North Africa	MNA	Middle East and North Africa (excluding high income)	LIC	Low income	IDX	IDA	930000	5.81e+06	4.101e+07			1.6256	2.92163	6.45412	0.937731		8.25768			4.72251				3.32003	5740710															18.2225		2.56381	0.836651
1965	IRN	Iran, Islamic Rep.	MEA	Middle East and North Africa	MNA	Middle East and North Africa (excluding high income)	UMC	Upper middle income	IBD	IBRD	1.721e+07	2.142e+07	1.7031e+08			0.156432	0.325115	2.15437	-1.72546	1.0853e+11	17.2177		4349.04	14.1785				2.62694	24954873															19.6463		1.51062	-1.31366	26.1034
1967	IRQ	Iraq	MEA	Middle East and North Africa	MNA	Middle East and North Africa (excluding high income)	UMC	Upper middle income	IBD	IBRD	1.53e+06	4.08e+06	2.478e+07			65.7494	70.122	3.29095										3.36698	8947404															17.7187		1.90665
1961	LBN	Lebanon	MEA	Middle East and North Africa	MNA	Middle East and North Africa (excluding high income)	UMC	Upper middle income	IBD	IBRD	8.13e+06	1.281e+07	8.844e+07				84.2105											3.25288	1864619															18.991
1961	YEM	Yemen, Rep.	MEA	Middle East and North Africa	MNA	Middle East and North Africa (excluding high income)	LIC	Low income	IDX	IDA	1.465e+07	1.488e+07	1.1765e+08															1.45087	5393036															19.2764
1966	SYR	Syrian Arab Republic	MEA	Middle East and North Africa	MNA	Middle East and North Africa (excluding high income)	LIC	Low income	IDX	IDA	630000	20290000	139230000			1.52704	2.67833	3.79338	7.59091		-7.65907			-10.654				3.29707	5553246															19.4448		2.04334	2.72441
1963	IRN	Iran, Islamic Rep.	MEA	Middle East and North Africa	MNA	Middle East and North Africa (excluding high income)	UMC	Upper middle income	IBD	IBRD	2.521e+07	2.735e+07	1.9227e+08			0.147506	0.299784	0.37185	-2.11261	8.47924e+10	7.27446		3580.72	4.51587				2.60516	23680258															19.7676		0.363773	-1.49289	25.8566
1960	TUN	Tunisia	MEA	Middle East and North Africa	MNA	Middle East and North Africa (excluding high income)	LMC	Lower middle income	IBD	IBRD	5.12e+07	5.183e+07	3.3803e+08															1.2803	4178236															20.3318
1969	LBY	Libya	MEA	Middle East and North Africa	MNA	Middle East and North Africa (excluding high income)	UMC	Upper middle income	IBD	IBRD	5.77e+06	7.28e+06	5.14e+07			15.9466		9.78597										4.24294	2043818															18.4483		2.9767
1961	DZA	Algeria	MEA	Middle East and North Africa	MNA	Middle East and North Africa (excluding high income)	UMC	Upper middle income	IBD	IBRD	4.379e+08	4.3791e+08	3.62135e+09						3.47172	2.37088e+10	-13.6054		2091.4	-15.7277				2.48716	11336339															22.7033			1.95792	24.5823
1965	IRQ	Iraq	MEA	Middle East and North Africa	MNA	Middle East and North Africa (excluding high income)	UMC	Upper middle income	IBD	IBRD	8.98e+06	1.072e+07	7.707e+07			62.4167	65.6465	-0.455581										3.07447	8375790															18.8534		-0.441134
1964	SYR	Syrian Arab Republic	MEA	Middle East and North Africa	MNA	Middle East and North Africa (excluding high income)	LIC	Low income	IDX	IDA	-230000	4.7e+06	32250000			1.5306	2.45733	5.39657	2.11543		9.27136			5.78982				3.238	5200336															17.9822		2.38739	1.4941
1965	TUN	Tunisia	MEA	Middle East and North Africa	MNA	Middle East and North Africa (excluding high income)	LMC	Lower middle income	IBD	IBRD	8.687e+07	9.092e+07	6.1246e+08				26.8771			5.05984e+09			1112.56					1.92761	4547941															20.9261				23.0377
1963	PSE	West Bank and Gaza	MEA	Middle East and North Africa	MNA	Middle East and North Africa (excluding high income)	LMC	Lower middle income	LNX	Not classified
1963	EGY	Egypt, Arab Rep.	MEA	Middle East and North Africa	MNA	Middle East and North Africa (excluding high income)	LMC	Lower middle income	IBD	IBRD	1.9902e+08	2.0709e+08	1.38636e+09			1.18937		0.746646	0.915371	1.85956e+10	10.5181		644.083	7.6122				2.66453	28871383															21.7431		0.690462	0.820249	24.3393
1966	LBY	Libya	MEA	Middle East and North Africa	MNA	Middle East and North Africa (excluding high income)	UMC	Upper middle income	IBD	IBRD	1230000	2000000	14610000			13.4847		12.2429										3.98001	1803683															17.1904		3.19976
1968	DJI	Djibouti	MEA	Middle East and North Africa	MNA	Middle East and North Africa (excluding high income)	LMC	Lower middle income	IDX	IDA	9.71e+06	9.71e+06	6.161e+07															6.67137	140462															18.6295
1964	IRQ	Iraq	MEA	Middle East and North Africa	MNA	Middle East and North Africa (excluding high income)	UMC	Upper middle income	IBD	IBRD	1.173e+07	1.288e+07	7.822e+07			62.7023	67.7484	-0.0901365										2.91423	8122197															18.8682		-0.0900149
1960	PSE	West Bank and Gaza	MEA	Middle East and North Africa	MNA	Middle East and North Africa (excluding high income)	LMC	Lower middle income	LNX	Not classified
1962	LBN	Lebanon	MEA	Middle East and North Africa	MNA	Middle East and North Africa (excluding high income)	UMC	Upper middle income	IBD	IBRD	4.46e+06	9.2e+06	6.418e+07				81.7814											3.20235	1925297															18.6703
1969	LBN	Lebanon	MEA	Middle East and North Africa	MNA	Middle East and North Africa (excluding high income)	UMC	Upper middle income	IBD	IBRD	1.8e+06	9.23e+06	5.762e+07				97.031											1.77871	2250447															18.5625
1968	JOR	Jordan	MEA	Middle East and North Africa	MNA	Middle East and North Africa (excluding high income)	UMC	Upper middle income	IBD	IBRD	2.532e+07	4.573e+07	2.988e+08															8.42166	1500163															20.2084
1961	LBY	Libya	MEA	Middle East and North Africa	MNA	Middle East and North Africa (excluding high income)	UMC	Upper middle income	IBD	IBRD	3.652e+07	3.668e+07	2.7634e+08															3.3707	1498071															20.1303
1962	LBY	Libya	MEA	Middle East and North Africa	MNA	Middle East and North Africa (excluding high income)	UMC	Upper middle income	IBD	IBRD	3.129e+07	3.206e+07	2.3453e+08															3.4601	1550813															19.9662
1964	PSE	West Bank and Gaza	MEA	Middle East and North Africa	MNA	Middle East and North Africa (excluding high income)	LMC	Lower middle income	LNX	Not classified
1966	JOR	Jordan	MEA	Middle East and North Africa	MNA	Middle East and North Africa (excluding high income)	UMC	Upper middle income	IBD	IBRD	53070000	76920000	486740000															7.66198	1267062															20.6964
1965	PSE	West Bank and Gaza	MEA	Middle East and North Africa	MNA	Middle East and North Africa (excluding high income)	LMC	Lower middle income	LNX	Not classified
1967	JOR	Jordan	MEA	Middle East and North Africa	MNA	Middle East and North Africa (excluding high income)	UMC	Upper middle income	IBD	IBRD	3.123e+07	53500000	3.4738e+08															8.46563	1378998															20.3591
1968	LBY	Libya	MEA	Middle East and North Africa	MNA	Middle East and North Africa (excluding high income)	UMC	Upper middle income	IBD	IBRD	6.33e+06	6.88e+06	4.566e+07			14.5251		0.391231										4.1716	1958914															18.3299		0.381882
1965	JOR	Jordan	MEA	Middle East and North Africa	MNA	Middle East and North Africa (excluding high income)	UMC	Upper middle income	IBD	IBRD	4.687e+07	6.895e+07	4.5481e+08															6.25923	1173606															20.6285
1961	IRQ	Iraq	MEA	Middle East and North Africa	MNA	Middle East and North Africa (excluding high income)	UMC	Upper middle income	IBD	IBRD	20000	680000	5.24e+06			59.601	62.996	0.91626										2.51403	7475350															16.165		0.820904
1968	LBN	Lebanon	MEA	Middle East and North Africa	MNA	Middle East and North Africa (excluding high income)	UMC	Upper middle income	IBD	IBRD	2.88e+06	1.905e+07	1.2609e+08				92.0378											1.64336	2210772															19.3457
1969	DZA	Algeria	MEA	Middle East and North Africa	MNA	Middle East and North Africa (excluding high income)	UMC	Upper middle income	IBD	IBRD	1.1594e+08	1.3123e+08	8.194e+08			2.56902			1.92108	3.59879e+10	8.43328		2559.28	5.36314				2.87222	14061722															21.2172			1.40778	24.9996
1963	YEM	Yemen, Rep.	MEA	Middle East and North Africa	MNA	Middle East and North Africa (excluding high income)	LIC	Low income	IDX	IDA	2.132e+07	2.158e+07	1.667e+08															1.50668	5556766															19.6249
1960	SYR	Syrian Arab Republic	MEA	Middle East and North Africa	MNA	Middle East and North Africa (excluding high income)	LIC	Low income	IDX	IDA	1.448e+07	1.839e+07	1.2647e+08			1.45345	2.65364	5.11891										3.1859	4573512															19.3487		2.3355
1968	EGY	Egypt, Arab Rep.	MEA	Middle East and North Africa	MNA	Middle East and North Africa (excluding high income)	LMC	Lower middle income	IBD	IBRD	2.22e+07	2.57e+07	2.3982e+08			1.52859		-1.67576	1.80143	2.26661e+10	-1.60679		689.32	-4.07647				2.54205	32881848															19.9885		-1.28846	1.35114	24.5373
1968	DZA	Algeria	MEA	Middle East and North Africa	MNA	Middle East and North Africa (excluding high income)	UMC	Upper middle income	IBD	IBRD	1.1548e+08	1.1961e+08	7.6428e+08						3.14206	3.3189e+10	10.7962		2429.01	7.64548				2.88496	13663583															21.1476			1.86244	24.9186
1963	SYR	Syrian Arab Republic	MEA	Middle East and North Africa	MNA	Middle East and North Africa (excluding high income)	LIC	Low income	IDX	IDA	-1.84e+06	2.71e+06	2.522e+07			1.45223	2.40867	1.91667	22.5012		-8.65275			-11.5417				3.21366	5034646															17.7363		1.40573	3.80721
1968	SYR	Syrian Arab Republic	MEA	Middle East and North Africa	MNA	Middle East and North Africa (excluding high income)	LIC	Low income	IDX	IDA	1.01e+06	5.22e+06	3.567e+07			1.67191	2.8162	2.84879	4.3236		3.72908			0.318836				3.3429	5935860															18.083		1.76951	2.17035
1962	MAR	Morocco	MEA	Middle East and North Africa	MNA	Middle East and North Africa (excluding high income)	LMC	Lower middle income	IBD	IBRD	7.909e+07	7.979e+07	5.5379e+08			10.6338		5.09673										2.97871	13094888															20.8254		2.33123
1961	EGY	Egypt, Arab Rep.	MEA	Middle East and North Africa	MNA	Middle East and North Africa (excluding high income)	LMC	Lower middle income	IBD	IBRD	1.1032e+08	1.1777e+08	7.4691e+08			1.2171		0.693607	1.60997	1.6198e+10	5.16111		591.899	2.34307				2.7163	27366237															21.1246		0.647421	1.25426	24.2013
1963	DZA	Algeria	MEA	Middle East and North Africa	MNA	Middle East and North Africa (excluding high income)	UMC	Upper middle income	IBD	IBRD	2.8347e+08	2.8191e+08	2.06701e+09						0.549332	2.55757e+10	34.3137		2146.9	31.0105				2.49008	11912803															22.1425			0.524895	24.6581
1966	EGY	Egypt, Arab Rep.	MEA	Middle East and North Africa	MNA	Middle East and North Africa (excluding high income)	LMC	Lower middle income	IBD	IBRD	72520000	97240000	632380032			1.54381		9.03644	2.7512	2.28522e+10	5.0464		731.562	2.34075				2.60942	31237600															20.9581		2.89746	1.73669	24.5455
1964	JOR	Jordan	MEA	Middle East and North Africa	MNA	Middle East and North Africa (excluding high income)	UMC	Upper middle income	IBD	IBRD	5.468e+07	7.555e+07	5.0911e+08															4.84957	1102399															20.7413
1966	IRQ	Iraq	MEA	Middle East and North Africa	MNA	Middle East and North Africa (excluding high income)	UMC	Upper middle income	IBD	IBRD	1540000	4.09e+06	26670000			63.6545	65.3389	1.98322										3.23482	8651162															17.7922		1.43611
1968	IRQ	Iraq	MEA	Middle East and North Africa	MNA	Middle East and North Africa (excluding high income)	UMC	Upper middle income	IBD	IBRD	-160000	2.29e+06	1.688e+07			67.1936	66.8153	2.19648		1.34705e+10			1454.59					3.44143	9260682															17.3348		1.5282		24.0169
1965	YEM	Yemen, Rep.	MEA	Middle East and North Africa	MNA	Middle East and North Africa (excluding high income)	LIC	Low income	IDX	IDA	3.131e+07	3.154e+07	2.3852e+08															1.51558	5727751															19.9831
1963	LBY	Libya	MEA	Middle East and North Africa	MNA	Middle East and North Africa (excluding high income)	UMC	Upper middle income	IBD	IBRD	2.554e+07	2.614e+07	1.8609e+08															3.56962	1607171															19.7349
1962	DJI	Djibouti	MEA	Middle East and North Africa	MNA	Middle East and North Africa (excluding high income)	LMC	Lower middle income	IDX	IDA																		6.24827	94204
1965	MAR	Morocco	MEA	Middle East and North Africa	MNA	Middle East and North Africa (excluding high income)	LMC	Lower middle income	IBD	IBRD	1.0413e+08	1.0661e+08	720250000			12.0991		3.48282										2.65265	14230163															21.0883		1.96099
1969	DJI	Djibouti	MEA	Middle East and North Africa	MNA	Middle East and North Africa (excluding high income)	LMC	Lower middle income	IDX	IDA	1.052e+07	1.052e+07	65500000															6.49447	149887															18.6907
1965	SYR	Syrian Arab Republic	MEA	Middle East and North Africa	MNA	Middle East and North Africa (excluding high income)	LIC	Low income	IDX	IDA	-1.79e+06	3.27e+06	2.49e+07			1.47123	2.45328	-3.87898	-2.95205		2.29937			-0.990591				3.26887	5373137															17.7235		-2.06493	-1.80317
1967	IRN	Iran, Islamic Rep.	MEA	Middle East and North Africa	MNA	Middle East and North Africa (excluding high income)	UMC	Upper middle income	IBD	IBRD	2.725e+07	3.213e+07	2.8527e+08			0.158314	0.32231	1.59761	-0.322162	1.34772e+11	11.6329		5120.97	8.69161				2.67009	26317783															20.1621		1.24772	-0.316835	26.32
1967	DZA	Algeria	MEA	Middle East and North Africa	MNA	Middle East and North Africa (excluding high income)	UMC	Upper middle income	IBD	IBRD	1.0986e+08	1.0764e+08	7.1064e+08						1.31204	2.9955e+10	9.45296		2256.49	6.38252				2.84536	13275026															21.0748			1.08577	24.8161
1965	LBY	Libya	MEA	Middle East and North Africa	MNA	Middle East and North Africa (excluding high income)	UMC	Upper middle income	IBD	IBRD	6.86e+06	7.89e+06	5.853e+07			12.0138		11.425										3.85102	1733306															18.5782		3.13086
1960	MAR	Morocco	MEA	Middle East and North Africa	MNA	Middle East and North Africa (excluding high income)	LMC	Lower middle income	IBD	IBRD	5.994e+07	5.98e+07	3.8774e+08			9.94281		3.4243										3.11225	12328532															20.469		1.94471
1962	PSE	West Bank and Gaza	MEA	Middle East and North Africa	MNA	Middle East and North Africa (excluding high income)	LMC	Lower middle income	LNX	Not classified
1966	TUN	Tunisia	MEA	Middle East and North Africa	MNA	Middle East and North Africa (excluding high income)	LMC	Lower middle income	IBD	IBRD	62610000	82840000	542609984				27.8185		1.5279	5.23465e+09	3.45487		1127.91	1.38044				2.02553	4641000															20.805			1.21014	23.0717
1967	TUN	Tunisia	MEA	Middle East and North Africa	MNA	Middle East and North Africa (excluding high income)	LMC	Lower middle income	IBD	IBRD	8.716e+07	8.952e+07	6.1178e+08				28.8462		4.13145	5.24313e+09	0.161952		1106.03	-1.94061				2.12151	4740511															20.925			2.12611	23.0733
1969	YEM	Yemen, Rep.	MEA	Middle East and North Africa	MNA	Middle East and North Africa (excluding high income)	LIC	Low income	IDX	IDA	3.23e+06	4.76e+06	3.479e+07															1.57345	6097035															18.058
1967	LBN	Lebanon	MEA	Middle East and North Africa	MNA	Middle East and North Africa (excluding high income)	UMC	Upper middle income	IBD	IBRD	2.43e+06	8.68e+06	5.829e+07				93.0499											1.76845	2174738															18.5741
1965	DJI	Djibouti	MEA	Middle East and North Africa	MNA	Middle East and North Africa (excluding high income)	LMC	Lower middle income	IDX	IDA																		6.63477	114963
1960	LBY	Libya	MEA	Middle East and North Africa	MNA	Middle East and North Africa (excluding high income)	UMC	Upper middle income	IBD	IBRD	4.214e+07	4.286e+07	3.0419e+08															3.28425	1448417															20.2263
1963	IRQ	Iraq	MEA	Middle East and North Africa	MNA	Middle East and North Africa (excluding high income)	UMC	Upper middle income	IBD	IBRD	4.03e+06	5.16e+06	3.329e+07			62.7589	66.4308	3.95496										2.75917	7888913															18.0139		2.08373
1965	LBN	Lebanon	MEA	Middle East and North Africa	MNA	Middle East and North Africa (excluding high income)	UMC	Upper middle income	IBD	IBRD	1.95e+06	7.94e+06	6.034e+07				86.7746											2.47477	2092375															18.6087
1961	SYR	Syrian Arab Republic	MEA	Middle East and North Africa	MNA	Middle East and North Africa (excluding high income)	LIC	Low income	IDX	IDA	1.124e+07	1.62e+07	1.1094e+08			1.48192	2.62764	1.95889	-0.565432		10.8331			7.35017				3.1929	4721896															19.2176		1.4251	-0.538958
1969	PSE	West Bank and Gaza	MEA	Middle East and North Africa	MNA	Middle East and North Africa (excluding high income)	LMC	Lower middle income	LNX	Not classified
1969	TUN	Tunisia	MEA	Middle East and North Africa	MNA	Middle East and North Africa (excluding high income)	LMC	Lower middle income	IBD	IBRD	1.062e+08	1.1573e+08	7.1706e+08				30.1595		1.38076	6.06377e+09	4.74782		1224.17	2.46036				2.20797	4953390															21.0838			1.12675	23.2187
1962	IRN	Iran, Islamic Rep.	MEA	Middle East and North Africa	MNA	Middle East and North Africa (excluding high income)	UMC	Upper middle income	IBD	IBRD	5.504e+07	5.641e+07	3.9044e+08			0.14696	0.299223	0.721321	-2.3647	7.90425e+10	8.59043		3426.01	5.80902				2.59475	23071315															20.4759		0.670046	-1.59577	25.7864
1966	PSE	West Bank and Gaza	MEA	Middle East and North Africa	MNA	Middle East and North Africa (excluding high income)	LMC	Lower middle income	LNX	Not classified
1963	TUN	Tunisia	MEA	Middle East and North Africa	MNA	Middle East and North Africa (excluding high income)	LMC	Lower middle income	IBD	IBRD	8.184e+07	8.356e+07	6.1814e+08				22.6964											1.71754	4380068															20.9354
1961	JOR	Jordan	MEA	Middle East and North Africa	MNA	Middle East and North Africa (excluding high income)	UMC	Upper middle income	IBD	IBRD	7.162e+07	9.179e+07	6.3823e+08															4.28845	973988															20.9674
1964	LBY	Libya	MEA	Middle East and North Africa	MNA	Middle East and North Africa (excluding high income)	UMC	Upper middle income	IBD	IBRD	1.789e+07	1.86e+07	1.4009e+08			10.782												3.70449	1667825															19.4509
1961	PSE	West Bank and Gaza	MEA	Middle East and North Africa	MNA	Middle East and North Africa (excluding high income)	LMC	Lower middle income	LNX	Not classified
1960	DZA	Algeria	MEA	Middle East and North Africa	MNA	Middle East and North Africa (excluding high income)	UMC	Upper middle income	IBD	IBRD	3.551e+08	3.5505e+08	3.02861e+09							2.74425e+10			2481.72					2.51502	11057863															22.5245				24.7285
1967	DJI	Djibouti	MEA	Middle East and North Africa	MNA	Middle East and North Africa (excluding high income)	LMC	Lower middle income	IDX	IDA	9.75e+06	9750000	6.421e+07															6.71289	131397															18.6708
1962	JOR	Jordan	MEA	Middle East and North Africa	MNA	Middle East and North Africa (excluding high income)	UMC	Upper middle income	IBD	IBRD	6.093e+07	8.173e+07	5.614e+08															3.69579	1010658															20.8391
1960	IRQ	Iraq	MEA	Middle East and North Africa	MNA	Middle East and North Africa (excluding high income)	UMC	Upper middle income	IBD	IBRD	1.08e+06	1.45e+06	1.027e+07			59.0599	63.4266	3.47824										2.41937	7289760															16.8379		1.95972
1960	EGY	Egypt, Arab Rep.	MEA	Middle East and North Africa	MNA	Middle East and North Africa (excluding high income)	LMC	Lower middle income	IBD	IBRD	1.7089e+08	1.7841e+08	1.48424e+09			1.20872		0.332829		1.54031e+10			578.348					2.73934	26632894															21.8113		0.326972		24.151
1961	DJI	Djibouti	MEA	Middle East and North Africa	MNA	Middle East and North Africa (excluding high income)	LMC	Lower middle income	IDX	IDA																		5.65059	88498
1966	DJI	Djibouti	MEA	Middle East and North Africa	MNA	Middle East and North Africa (excluding high income)	LMC	Lower middle income	IDX	IDA	6470000	6470000	43790000															6.6484	122866															18.2881
1960	DJI	Djibouti	MEA	Middle East and North Africa	MNA	Middle East and North Africa (excluding high income)	LMC	Lower middle income	IDX	IDA																		4.93092	83636
1967	PSE	West Bank and Gaza	MEA	Middle East and North Africa	MNA	Middle East and North Africa (excluding high income)	LMC	Lower middle income	LNX	Not classified
1967	MAR	Morocco	MEA	Middle East and North Africa	MNA	Middle East and North Africa (excluding high income)	LMC	Lower middle income	IBD	IBRD	6.255e+07	6.221e+07	4.1379e+08			11.8869		-0.748277	-3.74504	1.31452e+10	10.0288		875.343	7.35321				2.42779	14954031															20.534		-0.691768	-2.03095	23.9925
1960	IRN	Iran, Islamic Rep.	MEA	Middle East and North Africa	MNA	Middle East and North Africa (excluding high income)	UMC	Upper middle income	IBD	IBRD	2.661e+07	2.713e+07	1.6568e+08			0.141434	0.291801	9.82241		6.52952e+10			2980.58					2.57237	21906914															19.6187		2.9804		25.5953
1969	MAR	Morocco	MEA	Middle East and North Africa	MNA	Middle East and North Africa (excluding high income)	LMC	Lower middle income	IBD	IBRD	7.326e+07	7.763e+07	4.9862e+08			12.2909		2.94989	3.00815	1.56534e+10	8.36217		995.056	5.92071				2.258	15656843															20.7205		1.80248	1.82102	24.1671
1966	DZA	Algeria	MEA	Middle East and North Africa	MNA	Middle East and North Africa (excluding high income)	UMC	Upper middle income	IBD	IBRD	129140000	126920000	841619968						1.81781	2.73679e+10	-4.80497		2121.11	-7.40011				2.76398	12902627															21.244			1.35906	24.7258
1969	JOR	Jordan	MEA	Middle East and North Africa	MNA	Middle East and North Africa (excluding high income)	UMC	Upper middle income	IBD	IBRD	2.028e+07	4.853e+07	3.0431e+08			7.66447												7.52635	1617428															20.2267
1962	TUN	Tunisia	MEA	Middle East and North Africa	MNA	Middle East and North Africa (excluding high income)	LMC	Lower middle income	IBD	IBRD	6.959e+07	7.011e+07	4.7231e+08				21.6166											1.57639	4305481															20.6663
1965	EGY	Egypt, Arab Rep.	MEA	Middle East and North Africa	MNA	Middle East and North Africa (excluding high income)	LMC	Lower middle income	IBD	IBRD	1.1303e+08	1.2276e+08	8.3467e+08			1.41586		14.839	5.46456	2.17544e+10	4.91404		714.829	2.197				2.6239	30433022															21.2357		3.39154	2.3997	24.4962
1965	DZA	Algeria	MEA	Middle East and North Africa	MNA	Middle East and North Africa (excluding high income)	UMC	Upper middle income	IBD	IBRD	1.4423e+08	1.4623e+08	1.01527e+09						1.50133	2.87493e+10	6.2069		2290.62	3.42109				2.65802	12550885															21.4316			1.1955	24.775
1964	EGY	Egypt, Arab Rep.	MEA	Middle East and North Africa	MNA	Middle East and North Africa (excluding high income)	LMC	Lower middle income	IBD	IBRD	2.2618e+08	2.353e+08	1.59173e+09			1.23291		3.66098	0.862295	2.07355e+10	11.5076		699.462	8.59813				2.64384	29644875															21.8812		2.00903	0.780577	24.4483
1969	IRQ	Iraq	MEA	Middle East and North Africa	MNA	Middle East and North Africa (excluding high income)	UMC	Upper middle income	IBD	IBRD	-300000	4.29e+06	2.899e+07			71.05	68.5635	5.73925	0.574767	1.39075e+10	3.24419		1450.87	-0.255175				3.44818	9585576															17.8756		2.44798	0.547068	24.0488
1964	MAR	Morocco	MEA	Middle East and North Africa	MNA	Middle East and North Africa (excluding high income)	LMC	Lower middle income	IBD	IBRD	9.984e+07	1.0138e+08	6.8989e+08			11.6919		4.02154										2.77472	13857649															21.0452		2.09992
1963	MAR	Morocco	MEA	Middle East and North Africa	MNA	Middle East and North Africa (excluding high income)	LMC	Lower middle income	IBD	IBRD	9.348e+07	9.451e+07	6.5019e+08			11.2399		5.69971										2.88682	13478423															20.9859		2.44117
1967	YEM	Yemen, Rep.	MEA	Middle East and North Africa	MNA	Middle East and North Africa (excluding high income)	LIC	Low income	IDX	IDA	2.414e+07	2.512e+07	1.8132e+08															1.56308	5907874															19.7089
1964	LBN	Lebanon	MEA	Middle East and North Africa	MNA	Middle East and North Africa (excluding high income)	UMC	Upper middle income	IBD	IBRD	-2.16e+06	2.96e+06	2.451e+07				86.1673											2.79327	2041229															17.7077
1960	YEM	Yemen, Rep.	MEA	Middle East and North Africa	MNA	Middle East and North Africa (excluding high income)	LIC	Low income	IDX	IDA	1.456e+07	1.469e+07	1.2185e+08															1.41411	5315355															19.3114
1962	DZA	Algeria	MEA	Middle East and North Africa	MNA	Middle East and North Africa (excluding high income)	UMC	Upper middle income	IBD	IBRD	3.9631e+08	3.9763e+08	3.06854e+09						2.35128	1.90417e+10	-19.685		1638.73	-21.6445				2.46995	11619828															22.5376			1.59054	24.363
1968	IRN	Iran, Islamic Rep.	MEA	Middle East and North Africa	MNA	Middle East and North Africa (excluding high income)	UMC	Upper middle income	IBD	IBRD	4.16e+06	8.38e+06	8.936e+07			0.159407	0.324122	0.690361	-0.588156	1.5473e+11	14.8081		5723.82	11.7724				2.67976	27032571															19.0013		0.644752	-0.558642	26.4581
1966	MAR	Morocco	MEA	Middle East and North Africa	MNA	Middle East and North Africa (excluding high income)	LMC	Lower middle income	IBD	IBRD	79960000	98210000	626729984			11.9765		-1.01358		1.1947e+10			815.386					2.53391	14595350															20.9492		-0.890943		23.8969
1964	DZA	Algeria	MEA	Middle East and North Africa	MNA	Middle East and North Africa (excluding high income)	UMC	Upper middle income	IBD	IBRD	2.2813e+08	2.2784e+08	1.59649e+09						1.69518	2.70691e+10	5.83941		2214.85	3.16459				2.55973	12221675															21.8842			1.29838	24.7148
1962	EGY	Egypt, Arab Rep.	MEA	Middle East and North Africa	MNA	Middle East and North Africa (excluding high income)	LMC	Lower middle income	IBD	IBRD	1.7968e+08	1.8804e+08	1.21015e+09			1.18055		-3.00308	0.396027	1.68258e+10	3.87562		598.522	1.11905				2.68956	28112256															21.6072		-1.81942	0.386344	24.2393
1963	DJI	Djibouti	MEA	Middle East and North Africa	MNA	Middle East and North Africa (excluding high income)	LMC	Lower middle income	IDX	IDA																		6.59679	100628
1968	TUN	Tunisia	MEA	Middle East and North Africa	MNA	Middle East and North Africa (excluding high income)	LMC	Lower middle income	IBD	IBRD	6.913e+07	7.186e+07	4.3828e+08				29.8487		1.32911	5.78892e+09	10.4097		1194.77	8.02371				2.18475	4845219															20.5915			1.09607	23.1724
1961	MAR	Morocco	MEA	Middle East and North Africa	MNA	Middle East and North Africa (excluding high income)	LMC	Lower middle income	IBD	IBRD	1.1057e+08	1.1133e+08	7.3914e+08			10.1181		1.76312										3.05185	12710581															21.1141		1.33239
1968	PSE	West Bank and Gaza	MEA	Middle East and North Africa	MNA	Middle East and North Africa (excluding high income)	LMC	Lower middle income	LNX	Not classified
1963	JOR	Jordan	MEA	Middle East and North Africa	MNA	Middle East and North Africa (excluding high income)	UMC	Upper middle income	IBD	IBRD	6.302e+07	8.265e+07	5.5904e+08															3.83914	1050213															20.8349
1962	YEM	Yemen, Rep.	MEA	Middle East and North Africa	MNA	Middle East and North Africa (excluding high income)	LIC	Low income	IDX	IDA	1.788e+07	1.808e+07	1.4202e+08															1.4841	5473671															19.4646
1964	YEM	Yemen, Rep.	MEA	Middle East and North Africa	MNA	Middle East and North Africa (excluding high income)	LIC	Low income	IDX	IDA	2.316e+07	2.333e+07	1.8112e+08															1.51509	5641597															19.7078
1966	IRN	Iran, Islamic Rep.	MEA	Middle East and North Africa	MNA	Middle East and North Africa (excluding high income)	UMC	Upper middle income	IBD	IBRD	6.46e+06	11340000	115720000			0.155825	0.321404	-0.388149	-1.50795	1.20728e+11	11.2399		4711.46	8.33353				2.64749	25624373															19.2598		-0.379009	-1.19917	26.21
1968	YEM	Yemen, Rep.	MEA	Middle East and North Africa	MNA	Middle East and North Africa (excluding high income)	LIC	Low income	IDX	IDA	5e+06	6.2e+06	4.911e+07															1.57821	6001852															18.4027
1960	JOR	Jordan	MEA	Middle East and North Africa	MNA	Middle East and North Africa (excluding high income)	UMC	Upper middle income	IBD	IBRD	6.92e+07	8.829e+07	619500000															5.22751	933102															20.9376
1967	LBY	Libya	MEA	Middle East and North Africa	MNA	Middle East and North Africa (excluding high income)	UMC	Upper middle income	IBD	IBRD	1.24e+06	2.01e+06	2.001e+07			14.4685		7.29611										4.08436	1878877															17.5049		2.68515
1967	EGY	Egypt, Arab Rep.	MEA	Middle East and North Africa	MNA	Middle East and North Africa (excluding high income)	LMC	Lower middle income	IBD	IBRD	3.076e+07	33000000	2.469e+08			1.55464		0.701897	2.83201	2.30363e+10	0.805264		718.614	-1.76989				2.58778	32056510															20.0176		0.65422	1.76394	24.5535
1963	LBN	Lebanon	MEA	Middle East and North Africa	MNA	Middle East and North Africa (excluding high income)	UMC	Upper middle income	IBD	IBRD	3.08e+06	8.18e+06	5.589e+07				84.2105											3.05392	1985001															18.532
1962	SYR	Syrian Arab Republic	MEA	Middle East and North Africa	MNA	Middle East and North Africa (excluding high income)	LIC	Low income	IDX	IDA	1.972e+07	2.498e+07	1.8759e+08			1.42492	2.433	-3.84615	-2.74775		24.5213			20.6001				3.19963	4875422															19.7429		-2.05671	-1.73551
1962	IRQ	Iraq	MEA	Middle East and North Africa	MNA	Middle East and North Africa (excluding high income)	UMC	Upper middle income	IBD	IBRD	1.15e+06	2.18e+06	1.543e+07			60.3713	61.5195	1.29236										2.62557	7674220															17.245		1.07379
1979	DZA	Algeria	MEA	Middle East and North Africa	MNA	Middle East and North Africa (excluding high income)	UMC	Upper middle income	IBD	IBRD	9.766e+07	1.1084e+08	2.4138e+08	0.0772859	1.25438	5.62103		11.3486	13.9878	6.94874e+10	7.47783		3726.3	4.33352				2.96919	18647815															19.995	0.0772092	3.12418	3.33261	25.6576
1978	DJI	Djibouti	MEA	Middle East and North Africa	MNA	Middle East and North Africa (excluding high income)	LMC	Lower middle income	IDX	IDA	3.018e+07	1.044e+08	2.7947e+08															10.4381	308008															20.1416
1975	EGY	Egypt, Arab Rep.	MEA	Middle East and North Africa	MNA	Middle East and North Africa (excluding high income)	LMC	Lower middle income	IBD	IBRD	2.5627e+08	2.51343e+09	8.8514e+09	0.0687747		2.19073	3.042	9.6697	9.66388	3.09453e+10	8.93915		802.749	6.56251				2.20577	38549142															23.597	0.0687206	2.96481	2.96421	24.8486
1976	EGY	Egypt, Arab Rep.	MEA	Middle East and North Africa	MNA	Middle East and North Africa (excluding high income)	LMC	Lower middle income	IBD	IBRD	4.3852e+08	2.43288e+09	8.25602e+09	0.458096		2.41675	3.27927	10.3174	11.5333	3.50547e+10	13.2797		889.201	10.7695				2.24087	39422730															23.5274	0.443421	3.02932	3.14026	24.9733
1974	IRN	Iran, Islamic Rep.	MEA	Middle East and North Africa	MNA	Middle East and North Africa (excluding high income)	UMC	Upper middle income	IBD	IBRD	1.39e+06	9.08e+06	3.68e+07	0.700079		0.233524	0.500877	14.2489	57.2955	3.02753e+11	6.49685		9524.6	3.54596				2.80999	31786471															18.1142	0.652731	3.35106	4.74145	27.1293
1971	IRQ	Iraq	MEA	Middle East and North Africa	MNA	Middle East and North Africa (excluding high income)	UMC	Upper middle income	IBD	IBRD	2.67e+06	1.636e+07	9.31e+07	-0.00465676		76.8108	80.0267	3.59589	10.65	1.53209e+10	5.37455		1493.87	1.90311				3.34987	10255850															19.0423	-0.00465675	1.99174	3.06091	24.1456
1975	DZA	Algeria	MEA	Middle East and North Africa	MNA	Middle East and North Africa (excluding high income)	UMC	Upper middle income	IBD	IBRD	1.0689e+08	2.3527e+08	7.9353e+08	0.764883	1.70974	3.50501		8.23032	5.91402	5.18886e+10	5.04534		3124.37	2.14413				2.80072	16607707															21.1851	0.705011	2.80464	2.47755	25.3655
1977	LBY	Libya	MEA	Middle East and North Africa	MNA	Middle East and North Africa (excluding high income)	UMC	Upper middle income	IBD	IBRD	5.28e+06	6.32e+06	2.587e+07			20.7165		6.28021										3.94836	2865637															17.7617		2.53683
1974	YEM	Yemen, Rep.	MEA	Middle East and North Africa	MNA	Middle East and North Africa (excluding high income)	LIC	Low income	IDX	IDA	3.607e+07	1.8169e+08	7.2654e+08															1.96769	6629999															21.097
1975	IRN	Iran, Islamic Rep.	MEA	Middle East and North Africa	MNA	Middle East and North Africa (excluding high income)	UMC	Upper middle income	IBD	IBRD	-1.668e+07	1.52e+06	5.36e+06	0.954878		0.2636	0.540751	12.8792	15.7443	2.95429e+11	-2.41933		9026.3	-5.23169				2.92444	32729772															16.1876	0.849105	3.25026	3.45063	27.1048
1972	IRQ	Iraq	MEA	Middle East and North Africa	MNA	Middle East and North Africa (excluding high income)	UMC	Upper middle income	IBD	IBRD	1.12e+06	2.271e+07	1.1629e+08	-0.00218773		80.7941	76.9404	5.18595	-3.38209	1.58932e+10	3.7353		1499.4	0.37047				3.29744	10599668															19.2647	-0.00218773	2.34827	-1.93281	24.1823
1977	IRN	Iran, Islamic Rep.	MEA	Middle East and North Africa	MNA	Middle East and North Africa (excluding high income)	UMC	Upper middle income	IBD	IBRD	2.576e+07	3.869e+07	1.1328e+08	0.428895		0.373299	0.690492	27.2878	23.5285	3.32263e+11	-4.06489		9546.96	-7.01183				3.11998	34803045															19.2385	0.416728	3.99992	3.85181	27.2223
1973	DJI	Djibouti	MEA	Middle East and North Africa	MNA	Middle East and North Africa (excluding high income)	LMC	Lower middle income	IDX	IDA	1.948e+07	1.948e+07	8.055e+07															6.13727	190568															18.8975
1976	IRQ	Iraq	MEA	Middle East and North Africa	MNA	Middle East and North Africa (excluding high income)	UMC	Upper middle income	IBD	IBRD	5.8e+06	2.03e+07	6.898e+07	0.00760357		112.775	111.207	12.8232	12.5859	2.53994e+10	17.1751		2104.57	13.446				3.23425	12068676															18.7425	0.00760349	3.24592	3.2273	24.6511
1977	EGY	Egypt, Arab Rep.	MEA	Middle East and North Africa	MNA	Middle East and North Africa (excluding high income)	LMC	Lower middle income	IBD	IBRD	6.324e+08	2.63918e+09	8.29138e+09	0.727581	6.44176	2.72446	3.58441	12.7322	12.3379	3.82107e+10	9.00304		947.461	6.55198				2.27429	40329589															23.5316	0.675116	3.23882	3.20746	25.0595
1978	LBY	Libya	MEA	Middle East and North Africa	MNA	Middle East and North Africa (excluding high income)	UMC	Upper middle income	IBD	IBRD	4.02e+06	5.17e+06	1.755e+07			26.803		29.3798										3.88282	2979093															17.3737		4.07374
1971	LBN	Lebanon	MEA	Middle East and North Africa	MNA	Middle East and North Africa (excluding high income)	UMC	Upper middle income	IBD	IBRD	3.39e+06	6.07e+06	3.346e+07				102.699											2.43431	2354047															18.019
1975	IRQ	Iraq	MEA	Middle East and North Africa	MNA	Middle East and North Africa (excluding high income)	UMC	Upper middle income	IBD	IBRD	3.001e+07	1.1033e+08	3.926e+08	-0.333766		99.9576	100	9.51718	3.88439	2.16764e+10	12.4907		1855.13	8.90424				3.24013	11684590															20.4814	-0.327861	2.94899	2.06629	24.4926
1973	MAR	Morocco	MEA	Middle East and North Africa	MNA	Middle East and North Africa (excluding high income)	LMC	Lower middle income	IBD	IBRD	8.14e+07	9.416e+07	4.0408e+08	0.0879501		14.0023		4.08461	6.03939	1.83615e+10	3.55931		1072.59	1.45081				2.08407	17048518															20.5103	0.0878371	2.11503	2.49824	24.3267
1976	LBN	Lebanon	MEA	Middle East and North Africa	MNA	Middle East and North Africa (excluding high income)	UMC	Upper middle income	IBD	IBRD	1.517e+07	3.915e+07	1.3812e+08															0.798782	2596406															19.4368
1973	LBY	Libya	MEA	Middle East and North Africa	MNA	Middle East and North Africa (excluding high income)	UMC	Upper middle income	IBD	IBRD	1.089e+07	1.231e+07	6.713e+07			15.76		7.9709										4.34115	2430755															18.7153		2.77286
1972	MAR	Morocco	MEA	Middle East and North Africa	MNA	Middle East and North Africa (excluding high income)	LMC	Lower middle income	IBD	IBRD	8.918e+07	1.0145e+08	4.9711e+08	0.256202		13.4528		3.75917	3.58422	1.77305e+10	2.43724		1057.25	0.341365				2.09408	16696891															20.7175	0.253479	2.03458	1.9886	24.2917
1972	JOR	Jordan	MEA	Middle East and North Africa	MNA	Middle East and North Africa (excluding high income)	UMC	Upper middle income	IBD	IBRD	9.874e+07	1.0929e+08	5.2117e+08	0.0710141	2.62752	9.15904		7.65766										4.04879	1883935															20.7647	0.0709546	2.73309
1978	TUN	Tunisia	MEA	Middle East and North Africa	MNA	Middle East and North Africa (excluding high income)	LMC	Lower middle income	IBD	IBRD	2.5309e+08	310500000	8.2413e+08	1.52996	3.70411		52.2604		6.46493	1.12872e+10	6.44047		1862.53	3.97825				2.34042	6060151															21.223	1.21127		2.56547	23.8401
1971	EGY	Egypt, Arab Rep.	MEA	Middle East and North Africa	MNA	Middle East and North Africa (excluding high income)	LMC	Lower middle income	IBD	IBRD	1.912e+07	1.3871e+08	7.8198e+08	0.0268315		1.6917	2.28666	3.14042	1.32673	2.62211e+10	4.05735		742.558	1.70562				2.28596	35311910															21.1705	0.0268283	1.86194	1.09464	24.683
1970	IRQ	Iraq	MEA	Middle East and North Africa	MNA	Middle East and North Africa (excluding high income)	UMC	Upper middle income	IBD	IBRD	580000	8.06e+06	5.031e+07	-0.0277294		74.1446	75.2128	4.3556	4.35297	1.45395e+10	4.54436		1465.97	1.04049				3.40901	9917983															18.4269	-0.0277259	2.17753	2.17695	24.0933
1974	LBN	Lebanon	MEA	Middle East and North Africa	MNA	Middle East and North Africa (excluding high income)	UMC	Upper middle income	IBD	IBRD	1.013e+07	1.392e+08	5.5939e+08															2.18531	2536778															20.8355
1971	IRN	Iran, Islamic Rep.	MEA	Middle East and North Africa	MNA	Middle East and North Africa (excluding high income)	UMC	Upper middle income	IBD	IBRD	2.22e+06	7.55e+06	6.254e+07	0.47481		0.174931	0.364082	4.1953	9.33798	2.28868e+11	14.4202		7816.1	11.4202				2.65685	29281591															18.6445	0.458569	2.14102	2.93009	26.8496
1978	YEM	Yemen, Rep.	MEA	Middle East and North Africa	MNA	Middle East and North Africa (excluding high income)	LIC	Low income	IDX	IDA	5.31e+07	3.9692e+08	1.07681e+09															3.22766	7414158															21.4904
1977	TUN	Tunisia	MEA	Middle East and North Africa	MNA	Middle East and North Africa (excluding high income)	LMC	Lower middle income	IBD	IBRD	1.6456e+08	2.4708e+08	7.4203e+08	1.82511	3.2852		50.6873		9.65331	1.06043e+10	3.4111		1791.27	1.07932				2.28067	5919965															21.118	1.36257		2.96312	23.7777
1973	TUN	Tunisia	MEA	Middle East and North Africa	MNA	Middle East and North Africa (excluding high income)	LMC	Lower middle income	IBD	IBRD	1.1729e+08	1.3404e+08	5.8307e+08	2.12393			35.9987		8.5608	8.20812e+09	-0.654644		1517.4	-2.82187				2.20565	5409343															20.877	1.49772		2.84374	23.5215
1979	DJI	Djibouti	MEA	Middle East and North Africa	MNA	Middle East and North Africa (excluding high income)	LMC	Lower middle income	IDX	IDA	2.117e+07	2.318e+07	5.188e+07			82.3857												8.72383	336085															18.4576
1975	YEM	Yemen, Rep.	MEA	Middle East and North Africa	MNA	Middle East and North Africa (excluding high income)	LIC	Low income	IDX	IDA	2.273e+07	2.5138e+08	8.8726e+08															2.30647	6784695															21.2968
1979	MAR	Morocco	MEA	Middle East and North Africa	MNA	Middle East and North Africa (excluding high income)	LMC	Lower middle income	IBD	IBRD	1.6893e+08	5.3738e+08	1.26483e+09	0.0467414	5.96033	25.7948	31.4162	8.33137	7.34461	2.62581e+10	4.79379		1336.04	2.26352				2.37031	19516942															21.6514	0.0467244	2.81676	2.69172	24.6844
1971	DJI	Djibouti	MEA	Middle East and North Africa	MNA	Middle East and North Africa (excluding high income)	LMC	Lower middle income	IDX	IDA	1.065e+07	1.065e+07	6.287e+07															5.90572	169372															18.6497
1975	JOR	Jordan	MEA	Middle East and North Africa	MNA	Middle East and North Africa (excluding high income)	UMC	Upper middle income	IBD	IBRD	1.1134e+08	4.9168e+08	1.74379e+09	1.88121	12.2279	13.6121	16.7388	11.9798		3.47876e+09			1683.88					2.8565	2065913															21.9725	1.38921	3.17811		22.6631
1977	PSE	West Bank and Gaza	MEA	Middle East and North Africa	MNA	Middle East and North Africa (excluding high income)	LMC	Lower middle income	LNX	Not classified
1970	LBN	Lebanon	MEA	Middle East and North Africa	MNA	Middle East and North Africa (excluding high income)	UMC	Upper middle income	IBD	IBRD	8.58e+06	1.998e+07	1.1538e+08				100											2.0664	2297434															19.2569
1972	SYR	Syrian Arab Republic	MEA	Middle East and North Africa	MNA	Middle East and North Africa (excluding high income)	LIC	Low income	IDX	IDA	1.89e+06	5.455e+07	2.7885e+08	0.000326831		1.84884	3.14466	2.09836	-7.89006		25.0276			20.812				3.42991	6800141															20.1393	0.000326831	1.48678	-2.76274
1976	SYR	Syrian Arab Republic	MEA	Middle East and North Africa	MNA	Middle East and North Africa (excluding high income)	LIC	Low income	IDX	IDA	3.826e+07	7.9552e+08	2.69735e+09	0.00131001		3.19303	5.7135	11.4286	8.18303		10.9617			7.27544				3.37856	7794662															22.4087	0.00131001	3.13117	2.79892
1975	LBY	Libya	MEA	Middle East and North Africa	MNA	Middle East and North Africa (excluding high income)	UMC	Upper middle income	IBD	IBRD	530000	1.55e+06	5.68e+06			18.4798		9.1192										4.17855	2645139															16.2456		2.90652
1976	DJI	Djibouti	MEA	Middle East and North Africa	MNA	Middle East and North Africa (excluding high income)	LMC	Lower middle income	IDX	IDA	2.808e+07	2.813e+07	8.852e+07															10.3205	248556															18.9919
1970	MAR	Morocco	MEA	Middle East and North Africa	MNA	Middle East and North Africa (excluding high income)	LMC	Lower middle income	IBD	IBRD	7.409e+07	8.556e+07	4.9749e+08	0.505519		12.4482		1.27918	3.4677	1.63912e+10	4.71346		1019.25	2.43171				2.19763	16004731															20.7182	0.486143	1.06569	1.95681	24.2132
1977	DJI	Djibouti	MEA	Middle East and North Africa	MNA	Middle East and North Africa (excluding high income)	LMC	Lower middle income	IDX	IDA	3.394e+07	4.623e+07	1.4039e+08															11.0077	277479															19.4531
1976	IRN	Iran, Islamic Rep.	MEA	Middle East and North Africa	MNA	Middle East and North Africa (excluding high income)	UMC	Upper middle income	IBD	IBRD	-1.636e+07	-5.46e+06	-1.735e+07	-0.149276		0.293272	0.589341	11.2561	16.0156	3.46342e+11	17.2336		10266.9	13.7438				3.022	33733961															-17.3287	-0.148727	3.11603	3.46768	27.2638
1977	MAR	Morocco	MEA	Middle East and North Africa	MNA	Middle East and North Africa (excluding high income)	LMC	Lower middle income	IBD	IBRD	1.5867e+08	6.0569e+08	1.87485e+09	0.0723451	5.33545	21.7024		12.597	10.771	2.45097e+10	6.05917		1309.19	3.58453				2.28832	18620093															22.0449	0.0722821	3.22818	3.07215	24.6155
1970	PSE	West Bank and Gaza	MEA	Middle East and North Africa	MNA	Middle East and North Africa (excluding high income)	LMC	Lower middle income	LNX	Not classified
1971	DZA	Algeria	MEA	Middle East and North Africa	MNA	Middle East and North Africa (excluding high income)	UMC	Upper middle income	IBD	IBRD	1.1039e+08	1.2099e+08	7.2618e+08	0.0118175	4.6876	2.81051		2.62664	17.152	3.47379e+10	-11.3317		2335.75	-13.7598				2.77662	14872250															21.0965	0.0118172	1.69326	3.53611	24.9642
1978	PSE	West Bank and Gaza	MEA	Middle East and North Africa	MNA	Middle East and North Africa (excluding high income)	LMC	Lower middle income	LNX	Not classified
1971	TUN	Tunisia	MEA	Middle East and North Africa	MNA	Middle East and North Africa (excluding high income)	LMC	Lower middle income	IBD	IBRD	9.155e+07	1.0643e+08	5.8202e+08	1.36481			33.6757		5.48331	7.01717e+09	10.5602		1355.64	8.15762				2.19706	5176295															20.8752	1.11736		2.40307	23.3648
1976	MAR	Morocco	MEA	Middle East and North Africa	MNA	Middle East and North Africa (excluding high income)	LMC	Lower middle income	IBD	IBRD	1.4741e+08	2.5151e+08	8.4073e+08	0.396637	5.70874	19.2744		8.50215	4.97659	2.31095e+10	10.8128		1263.89	8.30771				2.23751	18198844															21.2429	0.386911	2.83691	2.30784	24.5567
1970	JOR	Jordan	MEA	Middle East and North Africa	MNA	Middle East and North Africa (excluding high income)	UMC	Upper middle income	IBD	IBRD	1.471e+07	8.008e+07	4.7913e+08			8.11667		5.9										6.22559	1721323															20.6806		2.47521
1971	PSE	West Bank and Gaza	MEA	Middle East and North Africa	MNA	Middle East and North Africa (excluding high income)	LMC	Lower middle income	LNX	Not classified
1974	DZA	Algeria	MEA	Middle East and North Africa	MNA	Middle East and North Africa (excluding high income)	UMC	Upper middle income	IBD	IBRD	1.1137e+08	1.2833e+08	5.0928e+08	2.71013	1.52918	3.23847		4.69961	48.8966	4.93964e+10	7.49492		3058.78	4.57141				2.75734	16149025															20.7417	1.72256	2.25176	4.58296	25.3163
1973	SYR	Syrian Arab Republic	MEA	Middle East and North Africa	MNA	Middle East and North Africa (excluding high income)	LIC	Low income	IDX	IDA	2.71e+06	4.2578e+08	1.88218e+09	-0.00138911		2.22525	4.17057	20.3597	16.8441		-8.54518			-11.6341				3.43595	7037851															22.0488	-0.00138911	3.70731	3.51803
1970	EGY	Egypt, Arab Rep.	MEA	Middle East and North Africa	MNA	Middle East and North Africa (excluding high income)	LMC	Lower middle income	IBD	IBRD	3.283e+07	1.7094e+08	1.06571e+09	0.0084554		1.64019	2.28234	3.7629	12.5162	2.51987e+10	5.59852		730.105	3.11807				2.37697	34513850															21.4801	0.0084553	2.03554	3.22176	24.6432
1972	PSE	West Bank and Gaza	MEA	Middle East and North Africa	MNA	Middle East and North Africa (excluding high income)	LMC	Lower middle income	LNX	Not classified
1972	YEM	Yemen, Rep.	MEA	Middle East and North Africa	MNA	Middle East and North Africa (excluding high income)	LIC	Low income	IDX	IDA	1.118e+07	5.11e+07	2.6117e+08															1.5805	6390574															20.0738
1974	DJI	Djibouti	MEA	Middle East and North Africa	MNA	Middle East and North Africa (excluding high income)	LMC	Lower middle income	IDX	IDA	2.906e+07	2.906e+07	1.1642e+08															7.38834	205181															19.2659
1979	PSE	West Bank and Gaza	MEA	Middle East and North Africa	MNA	Middle East and North Africa (excluding high income)	LMC	Lower middle income	LNX	Not classified
1972	DJI	Djibouti	MEA	Middle East and North Africa	MNA	Middle East and North Africa (excluding high income)	LMC	Lower middle income	IDX	IDA	1.335e+07	1.335e+07	6.76e+07															5.65389	179224															18.7223
1971	LBY	Libya	MEA	Middle East and North Africa	MNA	Middle East and North Africa (excluding high income)	UMC	Upper middle income	IBD	IBRD	1.8e+06	3.37e+06	1.943e+07			14.6332		-3.10385										4.33938	2228146															17.4755		-1.85078
1970	TUN	Tunisia	MEA	Middle East and North Africa	MNA	Middle East and North Africa (excluding high income)	LMC	Lower middle income	IBD	IBRD	9.981e+07	1.1285e+08	6.5395e+08	1.1117			31.3578		6.59929	6.34693e+09	4.66963		1253.39	2.38726				2.20468	5063809															20.9917	0.958194		2.5858	23.2644
1978	IRN	Iran, Islamic Rep.	MEA	Middle East and North Africa	MNA	Middle East and North Africa (excluding high income)	UMC	Upper middle income	IBD	IBRD	9.365e+07	2.4305e+08	6.0737e+08	1.16555		0.417057	0.760054	11.722	12.4222	2.85573e+11	-14.0522		7941.23	-16.8193				3.27247	35960805															20.9178	0.993728	3.15643	3.21425	27.0709
1972	TUN	Tunisia	MEA	Middle East and North Africa	MNA	Middle East and North Africa (excluding high income)	LMC	Lower middle income	IBD	IBRD	1.0229e+08	1.1335e+08	5.509e+08	1.47488			34.1669		2.88672	8.26221e+09	17.7427		1561.46	15.1828				2.19816	5291338															20.8202	1.18075		1.782	23.5281
1974	SYR	Syrian Arab Republic	MEA	Middle East and North Africa	MNA	Middle East and North Africa (excluding high income)	LIC	Low income	IDX	IDA	8.76e+06	771500000	3.08309e+09	0.000193815		2.5708	4.74436	15.5283	29.4506		24.1272			19.9461				3.42643	7283177															22.5423	0.000193815	3.43685	4.07615
1974	IRQ	Iraq	MEA	Middle East and North Africa	MNA	Middle East and North Africa (excluding high income)	UMC	Upper middle income	IBD	IBRD	350000	4.23e+06	1.705e+07	-0.0766709		91.2712	90.5721	7.7	88.3326	1.92696e+10	16.1134		1703.45	12.4061				3.2449	11312062															17.3448	-0.0765959	2.73856	5.17429	24.3749
1973	EGY	Egypt, Arab Rep.	MEA	Middle East and North Africa	MNA	Middle East and North Africa (excluding high income)	LMC	Lower middle income	IBD	IBRD	2.872e+07	8.8692e+08	3.92491e+09	0.0069317		1.81557	2.47398	5.11218	7.35262	2.797e+10	3.50683		758.065	1.2797				2.17516	36896554															22.7838	0.00693164	2.33421	2.6928	24.7475
1971	JOR	Jordan	MEA	Middle East and North Africa	MNA	Middle East and North Africa (excluding high income)	UMC	Upper middle income	IBD	IBRD	5.256e+07	6.431e+07	3.3333e+08			8.50756		4.81586										4.97816	1809182															20.3178		2.27567
1977	JOR	Jordan	MEA	Middle East and North Africa	MNA	Middle East and North Africa (excluding high income)	UMC	Upper middle income	IBD	IBRD	1.0924e+08	441000000	1.38759e+09	0.535648	22.4036	17.3883	20.3911	14.5665	14.261	4.60595e+09	6.50995		2113.44	3.76417				2.61177	2179363															21.744	0.512867	3.37305	3.3519	22.9438
1972	DZA	Algeria	MEA	Middle East and North Africa	MNA	Middle East and North Africa (excluding high income)	UMC	Upper middle income	IBD	IBRD	9.857e+07	1.103e+08	5.6167e+08	0.613595	3.3571	2.91327		3.65631	-4.60646	4.42644e+10	27.424		2895.75	23.975				2.74397	15285990															20.8396	0.580448	2.0078	-2.23219	25.2066
1974	EGY	Egypt, Arab Rep.	MEA	Middle East and North Africa	MNA	Middle East and North Africa (excluding high income)	LMC	Lower middle income	IBD	IBRD	1.1731e+08	1.37627e+09	5.47456e+09	0.00140861		1.99757	2.82859	10.0243	9.42498	2.8406e+10	1.55894		753.313	-0.626913				2.1758	37708146															23.1165	0.00140861	3.00064	2.93931	24.763
1970	DJI	Djibouti	MEA	Middle East and North Africa	MNA	Middle East and North Africa (excluding high income)	LMC	Lower middle income	IDX	IDA	1.183e+07	1.183e+07	7.442e+07															6.31586	159659															18.8184
1976	TUN	Tunisia	MEA	Middle East and North Africa	MNA	Middle East and North Africa (excluding high income)	LMC	Lower middle income	IBD	IBRD	1.505e+08	2.1786e+08	7.3501e+08	2.4316	3.1559		48.338		2.89755	1.02545e+10	7.87685		1772.14	5.4614				2.26453	5786478															21.1085	1.62152		1.78554	23.7441
1972	LBN	Lebanon	MEA	Middle East and North Africa	MNA	Middle East and North Africa (excluding high income)	UMC	Upper middle income	IBD	IBRD	9.99e+06	1.502e+07	7.442e+07															2.6737	2417836															18.8184
1971	SYR	Syrian Arab Republic	MEA	Middle East and North Africa	MNA	Middle East and North Africa (excluding high income)	LIC	Low income	IDX	IDA	2.52e+06	2.168e+07	1.2318e+08			1.81084	3.29469	5.60942	7.20757		9.916			6.2306				3.41043	6570857															19.3223		2.42545	2.67306
1970	DZA	Algeria	MEA	Middle East and North Africa	MNA	Middle East and North Africa (excluding high income)	UMC	Upper middle income	IBD	IBRD	1.1286e+08	1.2221e+08	7.5992e+08	1.64738	4.33845	2.73858		6.6	4.94045	3.91774e+10	8.86266		2708.43	5.82772				2.82745	14464985															21.1419	1.27383	2.58591	2.30069	25.0845
1975	PSE	West Bank and Gaza	MEA	Middle East and North Africa	MNA	Middle East and North Africa (excluding high income)	LMC	Lower middle income	LNX	Not classified
1971	MAR	Morocco	MEA	Middle East and North Africa	MNA	Middle East and North Africa (excluding high income)	LMC	Lower middle income	IBD	IBRD	1.1764e+08	1.3252e+08	7.161e+08	0.530226		12.9654		4.15535	4.0652	1.73086e+10	5.59689		1053.65	3.37502				2.13974	16350881															21.0825	0.508082	2.13172	2.11041	24.2676
1972	EGY	Egypt, Arab Rep.	MEA	Middle East and North Africa	MNA	Middle East and North Africa (excluding high income)	LMC	Lower middle income	IBD	IBRD	1.426e+07	1.3994e+08	7.1082e+08	0.000322593		1.72727	2.3158	2.10236	3.39909	2.70224e+10	3.05568		748.487	0.798474				2.21462	36102659															21.0751	0.000322593	1.4885	1.93762	24.7131
1978	IRQ	Iraq	MEA	Middle East and North Africa	MNA	Middle East and North Africa (excluding high income)	UMC	Upper middle income	IBD	IBRD	3.996e+07	7.392e+07	1.7896e+08	0.00126251		128.792		4.61194	2.32695	3.02967e+10	17.057		2355.76	13.4288				3.1485	12860680															19.6958	0.0012625	2.23335	1.58097	24.8274
1970	SYR	Syrian Arab Republic	MEA	Middle East and North Africa	MNA	Middle East and North Africa (excluding high income)	LIC	Low income	IDX	IDA	4.74e+06	2.184e+07	1.3571e+08	-0.00467206		1.71466	3.02301	4.63768	3.00423		-3.80782			-7.01132				3.38703	6350541															19.4192	-0.00467204	2.23879	1.81978
1975	SYR	Syrian Arab Republic	MEA	Middle East and North Africa	MNA	Middle East and North Africa (excluding high income)	LIC	Low income	IDX	IDA	2.599e+07	8.2748e+08	2.91607e+09	0.00205069		2.86554	5.10323	11.465	8.75629		19.5246			15.5191				3.40864	7535714															22.4867	0.00205069	3.13434	2.86616
1970	IRN	Iran, Islamic Rep.	MEA	Middle East and North Africa	MNA	Middle East and North Africa (excluding high income)	UMC	Upper middle income	IBD	IBRD	1.618e+07	2.095e+07	1.5212e+08	0.255096		0.167887	0.342851	1.66687	1.38058	2.00024e+11	11.1226		7014.97	8.20386				2.6617	28513866															19.5333	0.252408	1.2839	1.12664	26.7149
1978	MAR	Morocco	MEA	Middle East and North Africa	MNA	Middle East and North Africa (excluding high income)	LMC	Lower middle income	IBD	IBRD	1.8046e+08	4.2886e+08	1.1412e+09	0.0888428	5.76571	23.811		9.71603	8.41721	2.5057e+10	2.23266		1306.47	-0.207715				2.33386	19059770															21.5485	0.0887263	2.96956	2.82694	24.6376
1976	YEM	Yemen, Rep.	MEA	Middle East and North Africa	MNA	Middle East and North Africa (excluding high income)	LIC	Low income	IDX	IDA	2.37e+07	4.8076e+08	1.63912e+09															2.66504	6967941															21.9106
1977	YEM	Yemen, Rep.	MEA	Middle East and North Africa	MNA	Middle East and North Africa (excluding high income)	LIC	Low income	IDX	IDA	4.51e+07	4.4686e+08	1.40484e+09															2.97951	7178675															21.7563
1979	YEM	Yemen, Rep.	MEA	Middle East and North Africa	MNA	Middle East and North Africa (excluding high income)	LIC	Low income	IDX	IDA	5.748e+07	3.6085e+08	8.6617e+08															3.38853	7669694															21.2727
1977	SYR	Syrian Arab Republic	MEA	Middle East and North Africa	MNA	Middle East and North Africa (excluding high income)	LIC	Low income	IDX	IDA	4.77e+07	1.03332e+09	3.23931e+09	0.00116944	1.20127	3.5751	6.22849	11.9658	10.6633		-1.27374			-4.53153				3.35549	8060649															22.5918	0.00116944	3.17694	3.06215
1978	LBN	Lebanon	MEA	Middle East and North Africa	MNA	Middle East and North Africa (excluding high income)	UMC	Upper middle income	IBD	IBRD	3.254e+07	2.3295e+08	6.4399e+08															-0.174459	2597205															20.9763
1979	EGY	Egypt, Arab Rep.	MEA	Middle East and North Africa	MNA	Middle East and North Africa (excluding high income)	LMC	Lower middle income	IBD	IBRD	1.04043e+09	1.57247e+09	3.95742e+09	6.74943	12.2836	3.32601	4.51409	9.90436	23.4999	4.33955e+10	4.54769		1026.69	2.09474				2.37421	42267435															22.792	2.60805	2.98866	3.85059	25.1868
1972	IRN	Iran, Islamic Rep.	MEA	Middle East and North Africa	MNA	Middle East and North Africa (excluding high income)	UMC	Upper middle income	IBD	IBRD	2.76e+06	8.88e+06	5.243e+07	0.531671		0.186123	0.384925	6.39824	9.17923	2.6186e+11	14.4153		8706.81	11.3959				2.67451	30075297															18.4681	0.509358	2.55522	2.91304	26.9842
1973	IRQ	Iraq	MEA	Middle East and North Africa	MNA	Middle East and North Africa (excluding high income)	UMC	Upper middle income	IBD	IBRD	2.16e+06	1.33e+07	6.12e+07	-0.127572		84.7458	80.4983	4.89098	8.75411	1.65955e+10	4.41876		1515.44	1.06981				3.25979	10950888															18.6228	-0.127228	2.29083	2.86592	24.2255
1979	IRN	Iran, Islamic Rep.	MEA	Middle East and North Africa	MNA	Middle East and North Africa (excluding high income)	UMC	Upper middle income	IBD	IBRD	4.13e+06	5.84e+06	1.027e+07	0.181819		0.460795	0.867549	10.4872	29.5124	2.55548e+11	-10.514		6862.72	-13.5812			207.684	3.4877	37237137															16.8379	0.180832	3.04557	4.07824	26.9598
1976	PSE	West Bank and Gaza	MEA	Middle East and North Africa	MNA	Middle East and North Africa (excluding high income)	LMC	Lower middle income	LNX	Not classified
1976	DZA	Algeria	MEA	Middle East and North Africa	MNA	Middle East and North Africa (excluding high income)	UMC	Upper middle income	IBD	IBRD	1.2882e+08	1.4537e+08	4.6891e+08	1.05481	1.43837	3.83555		9.43074	10.8406	5.62404e+10	8.38676		3291.64	5.35388				2.83809	17085801															20.6591	0.919603	2.93992	3.07857	25.446
1978	DZA	Algeria	MEA	Middle East and North Africa	MNA	Middle East and North Africa (excluding high income)	UMC	Upper middle income	IBD	IBRD	1.1947e+08	1.9029e+08	4.8465e+08	0.51263	1.49064	5.04813		17.5239	10.0851	6.46528e+10	9.21484		3571.53	6.08141				2.91101	18102266															20.6921	0.492479	3.55753	3.00666	25.5854
1978	SYR	Syrian Arab Republic	MEA	Middle East and North Africa	MNA	Middle East and North Africa (excluding high income)	LIC	Low income	IDX	IDA	4.132e+07	9.199e+08	2.51754e+09	0	6.85591	3.74703	7.03138	4.80916	10.278		8.72663			5.12995				3.36396	8336418															22.3397	0	2.27431	3.02551
1975	LBN	Lebanon	MEA	Middle East and North Africa	MNA	Middle East and North Africa (excluding high income)	UMC	Upper middle income	IBD	IBRD	6.81e+06	1.43e+07	5.205e+07															1.52456	2575749															18.4609
1976	JOR	Jordan	MEA	Middle East and North Africa	MNA	Middle East and North Africa (excluding high income)	UMC	Upper middle income	IBD	IBRD	1.2233e+08	5.732e+08	1.95424e+09	-0.440706	24.0449	15.1775	19.1087	11.5	4.69389	4.32443e+09	24.3096		2036.77	20.9567				2.73427	2123180															22.0864	-0.42756	3.13738	2.25057	22.8807
1975	TUN	Tunisia	MEA	Middle East and North Africa	MNA	Middle East and North Africa (excluding high income)	LMC	Lower middle income	IBD	IBRD	1.1489e+08	2.1427e+08	7.2484e+08	1.03959			47.7553		4.99456	9.50572e+09	7.1561		1680.37	4.7705				2.25144	5656914															21.0946	0.909096		2.31137	23.6683
1974	MAR	Morocco	MEA	Middle East and North Africa	MNA	Middle East and North Africa (excluding high income)	LMC	Lower middle income	IBD	IBRD	8.528e+07	114750000	4.5417e+08	-0.265784		16.4607		17.5568	23.8982	1.93891e+10	5.59605		1109	3.39494				2.1162	17413144															20.6271	-0.26275	3.5594	3.86739	24.3811
1974	LBY	Libya	MEA	Middle East and North Africa	MNA	Middle East and North Africa (excluding high income)	UMC	Upper middle income	IBD	IBRD	1.039e+07	1.133e+07	5.758e+07			16.9354		7.45845										4.27362	2536888															18.5618		2.70696
1974	JOR	Jordan	MEA	Middle East and North Africa	MNA	Middle East and North Africa (excluding high income)	UMC	Upper middle income	IBD	IBRD	7.013e+07	3.1142e+08	1242000000	0.570406	6.24854	12.1558		19.4277										2.99771	2007735															21.6331	0.543283	3.66051
1975	MAR	Morocco	MEA	Middle East and North Africa	MNA	Middle East and North Africa (excluding high income)	LMC	Lower middle income	IBD	IBRD	1.7117e+08	2.7011e+08	9.0203e+08	0.055872	5.93229	17.7641		7.91829	0.931316	2.08545e+10	7.55822		1166.94	5.22446				2.17576	17796164															21.3133	0.055843	2.76629	0.831963	24.454
1970	LBY	Libya	MEA	Middle East and North Africa	MNA	Middle East and North Africa (excluding high income)	UMC	Upper middle income	IBD	IBRD	2.79e+06	4.3e+06	2.865e+07			15.102		-5.29637										4.29564	2133526															17.8638		-2.36896
1973	JOR	Jordan	MEA	Middle East and North Africa	MNA	Middle East and North Africa (excluding high income)	UMC	Upper middle income	IBD	IBRD	8.305e+07	2.0538e+08	9.0422e+08	0.225754	4.74083	10.1784		11.1297										3.36674	1948442															21.3157	0.223879	3.10478
1973	YEM	Yemen, Rep.	MEA	Middle East and North Africa	MNA	Middle East and North Africa (excluding high income)	LIC	Low income	IDX	IDA	1.746e+07	6.36e+07	2.7984e+08															1.71036	6500816															20.1429
1978	EGY	Egypt, Arab Rep.	MEA	Middle East and North Africa	MNA	Middle East and North Africa (excluding high income)	LMC	Lower middle income	IBD	IBRD	8.8669e+08	2.69793e+09	7.47024e+09	2.14807	11.9723	3.02628	4.11353	11.0781	9.54762	4.15078e+10	8.62877		1005.62	6.13871				2.31894	41275736															23.4273	1.50796	3.10015	2.95217	25.1423
1970	YEM	Yemen, Rep.	MEA	Middle East and North Africa	MNA	Middle East and North Africa (excluding high income)	LIC	Low income	IDX	IDA	1.039e+07	1.686e+07	1.0442e+08															1.5679	6193384															19.1571
1976	LBY	Libya	MEA	Middle East and North Africa	MNA	Middle East and North Africa (excluding high income)	UMC	Upper middle income	IBD	IBRD	6.41e+06	6.97e+06	3.264e+07			19.4923		5.47922										4.05835	2754696															17.9942		2.40233
1972	LBY	Libya	MEA	Middle East and North Africa	MNA	Middle East and North Africa (excluding high income)	UMC	Upper middle income	IBD	IBRD	5.2e+06	7.09e+06	40000000			14.5965		-0.251023										4.36206	2327490															18.1975		-0.248459
1975	DJI	Djibouti	MEA	Middle East and North Africa	MNA	Middle East and North Africa (excluding high income)	LMC	Lower middle income	IDX	IDA	3.44e+07	3.44e+07	1.0778e+08															8.85702	224183															19.1887
1973	LBN	Lebanon	MEA	Middle East and North Africa	MNA	Middle East and North Africa (excluding high income)	UMC	Upper middle income	IBD	IBRD	7.12e+06	1.163e+07	5.465e+07															2.61688	2481943															18.5096
1973	IRN	Iran, Islamic Rep.	MEA	Middle East and North Africa	MNA	Middle East and North Africa (excluding high income)	UMC	Upper middle income	IBD	IBRD	-9.61e+06	-3.74e+06	-1.473e+07	2.07336		0.2044	0.428251	9.81949	32.2404	2.84284e+11	8.5633		9198.42	5.6463				2.72367	30905707															-17.2109	1.47597	2.9801	4.16661	27.0664
1979	LBN	Lebanon	MEA	Middle East and North Africa	MNA	Middle East and North Africa (excluding high income)	UMC	Upper middle income	IBD	IBRD	2.15e+07	1.2348e+08	3.0329e+08															-0.242979	2590902															20.2233
1979	LBY	Libya	MEA	Middle East and North Africa	MNA	Middle East and North Africa (excluding high income)	UMC	Upper middle income	IBD	IBRD	1.89e+06	3.43e+06	9.19e+06			25.1843		-6.03903										3.87275	3096729															16.7268		-2.49818
1979	SYR	Syrian Arab Republic	MEA	Middle East and North Africa	MNA	Middle East and North Africa (excluding high income)	LIC	Low income	IDX	IDA	9.205e+07	2.05488e+09	4.98409e+09	0.000402833	9.07783	3.9176	7.63963	4.55208	16.1133		3.63236			0.156931				3.41113	8625690															23.0227	0.000402833	2.22058	3.47375
1977	LBN	Lebanon	MEA	Middle East and North Africa	MNA	Middle East and North Africa (excluding high income)	UMC	Upper middle income	IBD	IBRD	3.36e+07	1.3584e+08	4.3004e+08															0.205227	2601740															20.5725
1979	IRQ	Iraq	MEA	Middle East and North Africa	MNA	Middle East and North Africa (excluding high income)	UMC	Upper middle income	IBD	IBRD	1.318e+07	2.89e+07	6.593e+07	0.00425741					31.667	3.66193e+10	20.8693		2761.82	17.2372				3.05105	13259113															18.6973	0.00425739		4.14867	25.017
1973	PSE	West Bank and Gaza	MEA	Middle East and North Africa	MNA	Middle East and North Africa (excluding high income)	LMC	Lower middle income	LNX	Not classified
1979	JOR	Jordan	MEA	Middle East and North Africa	MNA	Middle East and North Africa (excluding high income)	UMC	Upper middle income	IBD	IBRD	9.997e+07	1.46129e+09	3538750000	0.806029	18.3679	21.2405	22.8984	14.2465	13.1989	6.08168e+09	9.12007		2640.63	6.03194				2.87085	2303122															22.6802	0.737369	3.35089	3.27472	23.2217
1977	DZA	Algeria	MEA	Middle East and North Africa	MNA	Middle East and North Africa (excluding high income)	UMC	Upper middle income	IBD	IBRD	1.1273e+08	1.2915e+08	3.8527e+08	0.850913	1.66413	4.29541		11.9893	11.9271	5.91978e+10	5.25859		3366.78	2.28272				2.86793	17582904															20.4626	0.771933	3.17889	3.17371	25.4973
1978	JOR	Jordan	MEA	Middle East and North Africa	MNA	Middle East and North Africa (excluding high income)	UMC	Upper middle income	IBD	IBRD	1.262e+08	4.7214e+08	1.30942e+09	2.16814	20.001	18.5919	21.5016	6.92152	-4.78954	5.57339e+09	21.0041		2490.41	17.8367				2.65245	2237943															21.686	1.5164	2.63296	-2.27031	23.1344
1979	TUN	Tunisia	MEA	Middle East and North Africa	MNA	Middle East and North Africa (excluding high income)	LMC	Lower middle income	IBD	IBRD	1.5532e+08	2.0985e+08	4.7191e+08	0.684526	3.93602		56.0573		10.3878	1.20285e+10	6.56752		1936.72	3.98336			226.751	2.45479	6210756															20.6654	0.639944		3.03609	23.9037
1971	YEM	Yemen, Rep.	MEA	Middle East and North Africa	MNA	Middle East and North Africa (excluding high income)	LIC	Low income	IDX	IDA	1.26e+07	3.185e+07	1.8513e+08															1.55375	6290365															19.7297
1974	PSE	West Bank and Gaza	MEA	Middle East and North Africa	MNA	Middle East and North Africa (excluding high income)	LMC	Lower middle income	LNX	Not classified
1974	TUN	Tunisia	MEA	Middle East and North Africa	MNA	Middle East and North Africa (excluding high income)	LMC	Lower middle income	IBD	IBRD	1.318e+08	1.7421e+08	6.9244e+08	0.789637			43.6265		24.3947	8.87091e+09	8.07478		1603.86	5.6981				2.22365	5530975															21.0489	0.724556		3.88793	23.5992
1977	IRQ	Iraq	MEA	Middle East and North Africa	MNA	Middle East and North Africa (excluding high income)	UMC	Upper middle income	IBD	IBRD	6.967e+07	8.172e+07	2.3793e+08	0.0221291		123.114	118.625	9.16776	9.65042	2.5882e+10	1.89996		2076.86	-1.31674				3.20763	12462070															19.9806	0.0221273	2.9118	2.96282	24.67
1973	DZA	Algeria	MEA	Middle East and North Africa	MNA	Middle East and North Africa (excluding high income)	UMC	Upper middle income	IBD	IBRD	9.429e+07	1.2509e+08	5.3724e+08	0.585191	2.58172	3.09311		6.17284	9.62761	4.59523e+10	3.81318		2925.07	1.0124				2.73496	15709825															20.7951	0.556085	2.5198	2.96047	25.244
1980	YEM	Yemen, Rep.	MEA	Middle East and North Africa	MNA	Middle East and North Africa (excluding high income)	LIC	Low income	IDX	IDA	8.65e+07	5.7432e+08	1.27385e+09															3.48756	7941898															21.6585
1988	LBY	Libya	MEA	Middle East and North Africa	MNA	Middle East and North Africa (excluding high income)	UMC	Upper middle income	IBD	IBRD	1.89e+06	5500000	8.76e+06			52.6077		6.08696										2.65856	4220450															16.6789		2.50598
1989	IRN	Iran, Islamic Rep.	MEA	Middle East and North Africa	MNA	Middle East and North Africa (excluding high income)	UMC	Upper middle income	IBD	IBRD	5.998e+07	9.129e+07	1.4838e+08	-0.0161167		2.76343	4.7714	22.3497	17.2829	2.04852e+11	6.02087		3736.67	2.6468			217.196	3.2342	54822003															19.5084	-0.016116	3.80046	3.5437	26.7387
1984	MAR	Morocco	MEA	Middle East and North Africa	MNA	Middle East and North Africa (excluding high income)	LMC	Lower middle income	IBD	IBRD	2.5153e+08	3.3977e+08	8.2998e+08	0.316965	5.89371	41.9069	54.791	12.4476	6.20115	3.14352e+10	6.41839		1417.28	3.96218				2.33382	22002643	6.6	11.1	15.3	20.9	46.2	31.8	2.7	39.2	11.1	32.9	68.1	2.3	10.2	27.6	21.2301	0.311884	3.21628	2.52432	24.8643
1985	IRN	Iran, Islamic Rep.	MEA	Middle East and North Africa	MNA	Middle East and North Africa (excluding high income)	UMC	Upper middle income	IBD	IBRD	980000	1.143e+07	3.459e+07	-0.0211728		1.15283	2.0612	4.38934	3.76463	2.25988e+11	2.15221		4773	-1.89182			251.185	4.03932	47347186															18.0522	-0.0211713	2.18506	2.03599	26.8369
1983	SYR	Syrian Arab Republic	MEA	Middle East and North Africa	MNA	Middle East and North Africa (excluding high income)	LIC	Low income	IDX	IDA	7.456e+07	8.9097e+08	2.08762e+09	-0.000113706	2.19737	6.71218	11.9451	6.12729	5.04453		1.42917			-2.12861				3.57065	9938847															22.1524	-0.000113706	2.51249	2.32113
1980	IRQ	Iraq	MEA	Middle East and North Africa	MNA	Middle East and North Africa (excluding high income)	UMC	Upper middle income	IBD	IBRD	5.73e+06	1.243e+07	26000000	0.00286486					13.2018	4.5684e+10	24.7537		3345.99	21.1515				2.93001	13653354															17.7668	0.00286486		3.27493	25.2382
1989	MAR	Morocco	MEA	Middle East and North Africa	MNA	Middle East and North Africa (excluding high income)	LMC	Lower middle income	IBD	IBRD	4.0734e+08	4.9912e+08	8.0794e+08	0.634851	5.07925	53.29	70.7497	3.25997	2.91998	4.17606e+10	2.8462		1699.96	0.922968			103.285	1.87338	24355619															21.2031	0.598479	1.8976	1.79283	25.1484
1981	MAR	Morocco	MEA	Middle East and North Africa	MNA	Middle East and North Africa (excluding high income)	LMC	Lower middle income	IBD	IBRD	2.3777e+08	1.0441e+09	2.38846e+09	0.329327	5.69965	31.7473	40.0764	12.4925	9.47048	2.674e+10	-1.74343		1295.5	-4.12306				2.42021	20479715															22.2871	0.323648	3.21988	2.9441	24.7026
1982	JOR	Jordan	MEA	Middle East and North Africa	MNA	Middle East and North Africa (excluding high income)	UMC	Upper middle income	IBD	IBRD	7.273e+07	904000000	2.11738e+09	1.26976	23.1229	27.3059	29.6077	7.42804	6.05605	8.13833e+09	7.38502		3174.65	3.25192				3.92489	2563534															22.1666	1.05988	2.70291	2.50095	23.513
1981	SYR	Syrian Arab Republic	MEA	Middle East and North Africa	MNA	Middle East and North Africa (excluding high income)	LIC	Low income	IDX	IDA	6.849e+07	1.81065e+09	4.15244e+09	0.000257762	2.8096	5.53322	10.4519	18.3942	17.1564		9.50771			5.69592				3.54287	9252851															22.8401	0.000257762	3.60592	3.53637
1981	DJI	Djibouti	MEA	Middle East and North Africa	MNA	Middle East and North Africa (excluding high income)	LMC	Lower middle income	IDX	IDA	4.067e+07	6.451e+07	1.4731e+08			97.598		5.71737										4.35471	374937															19.5012		2.44422
1989	TUN	Tunisia	MEA	Middle East and North Africa	MNA	Middle East and North Africa (excluding high income)	LMC	Lower middle income	IBD	IBRD	2.1204e+08	2.7989e+08	4.4891e+08	0.771628	4.4525	44.7189		7.74089	8.82928	1.69878e+10	1.7467		2107.61	-0.52396			131.154	2.25696	8060210															20.6155	0.71036	2.74381	2.87441	24.2489
1982	TUN	Tunisia	MEA	Middle East and North Africa	MNA	Middle East and North Africa (excluding high income)	LMC	Lower middle income	IBD	IBRD	1.5444e+08	2.0733e+08	4.984e+08	4.18375	4.57923		81.7158		16.0077	1.3566e+10	-0.493738		2012.61	-3.28823			219.981	2.84854	6740529															20.7201	2.13834		3.46719	24.024
1981	PSE	West Bank and Gaza	MEA	Middle East and North Africa	MNA	Middle East and North Africa (excluding high income)	LMC	Lower middle income	LNX	Not classified
1983	LBY	Libya	MEA	Middle East and North Africa	MNA	Middle East and North Africa (excluding high income)	UMC	Upper middle income	IBD	IBRD	2.44e+06	5250000	1.294e+07			37.477		10.6052										3.78431	3614689															17.069		3.05671
1986	EGY	Egypt, Arab Rep.	MEA	Middle East and North Africa	MNA	Middle East and North Africa (excluding high income)	LMC	Lower middle income	IBD	IBRD	1.58881e+09	1.66944e+09	3.21081e+09	2.95109	6.07498	9.60257	10.9905	23.8643	12.8752	7.19869e+10	4.74453		1422.6	1.96329				2.69114	50602354															22.5829	1.80287	3.86597	3.24995	25.6929
1981	TUN	Tunisia	MEA	Middle East and North Africa	MNA	Middle East and North Africa (excluding high income)	LMC	Lower middle income	IBD	IBRD	1.7998e+08	2.4286e+08	5.6798e+08	3.5079	4.27675		69.8991		11.4107	1.36334e+10	5.51407		2081.04	2.66022			221.049	2.74196	6551231															20.8507	1.96789		3.12962	24.0289
1984	LBY	Libya	MEA	Middle East and North Africa	MNA	Middle East and North Africa (excluding high income)	UMC	Upper middle income	IBD	IBRD	2.23e+06	4.64e+06	12000000			42.1533		12.4776										3.58736	3746715															16.9936		3.21869
1984	IRQ	Iraq	MEA	Middle East and North Africa	MNA	Middle East and North Africa (excluding high income)	UMC	Upper middle income	IBD	IBRD	-380000	-1.98e+06	-1.71e+06	-0.00587362					17.0294	4.01703e+10	-1.48524		2644.46	-3.91554				2.49787	15190393															-15.045	-0.00587358		3.52895	25.1095
1983	JOR	Jordan	MEA	Middle East and North Africa	MNA	Middle East and North Africa (excluding high income)	UMC	Upper middle income	IBD	IBRD	8.828e+07	8.5417e+08	2.00887e+09	0.708573	22.5511	28.6767	30.7869	5.02017	6.17211	8.30031e+09	1.9904		3107.09	-2.12826				4.12208	2671413															22.114	0.659675	2.31639	2.51969	23.5327
1984	LBN	Lebanon	MEA	Middle East and North Africa	MNA	Middle East and North Africa (excluding high income)	UMC	Upper middle income	IBD	IBRD	5.563e+07	7.718e+07	1.8407e+08															0.607668	2638054															19.724
1987	LBN	Lebanon	MEA	Middle East and North Africa	MNA	Middle East and North Africa (excluding high income)	UMC	Upper middle income	IBD	IBRD	7.194e+07	1.0115e+08	1.7717e+08															0.266025	2667960															19.6858
1985	JOR	Jordan	MEA	Middle East and North Africa	MNA	Middle East and North Africa (excluding high income)	UMC	Upper middle income	IBD	IBRD	7.591e+07	6.0742e+08	1.45758e+09	0.499595	20.4688	30.669	31.7716	2.98507	-0.260246	9.32919e+09	3.45639		3216.91	-0.667026				4.06726	2900049															21.7932	0.48085	1.81372	-0.257394	23.6496
1989	YEM	Yemen, Rep.	MEA	Middle East and North Africa	MNA	Middle East and North Africa (excluding high income)	LIC	Low income	IDX	IDA	1.9699e+08	3.7428e+08	5.7985e+08															4.18231	11189177															20.8714
1983	DJI	Djibouti	MEA	Middle East and North Africa	MNA	Middle East and North Africa (excluding high income)	LMC	Lower middle income	IDX	IDA	4.289e+07	6.543e+07	1.5945e+08			96.1042		0.901843										2.19013	393802															19.5804		0.810236
1987	SYR	Syrian Arab Republic	MEA	Middle East and North Africa	MNA	Middle East and North Africa (excluding high income)	LIC	Low income	IDX	IDA	8.95e+07	7.9214e+08	1.3209e+09	0.193727	2.94112	18.6546	29.5114	59.4844	25.4054		1.90755			-1.291				3.18898	11360852															21.6947	0.192535	4.77893	3.9285
1986	LBN	Lebanon	MEA	Middle East and North Africa	MNA	Middle East and North Africa (excluding high income)	UMC	Upper middle income	IBD	IBRD	4.429e+07	6.233e+07	1.2556e+08															0.33417	2660872															19.3414
1981	JOR	Jordan	MEA	Middle East and North Africa	MNA	Middle East and North Africa (excluding high income)	UMC	Upper middle income	IBD	IBRD	1.1597e+08	1.24899e+09	2.87143e+09	3.21149	23.5579	25.4178	28.6975	7.7	18.7816	7.57864e+09	4.70752		3074.67	1.01719				3.58802	2464867															22.4712	1.88329	2.73856	3.62673	23.4417
1989	LBN	Lebanon	MEA	Middle East and North Africa	MNA	Middle East and North Africa (excluding high income)	UMC	Upper middle income	IBD	IBRD	1.0238e+08	1.1781e+08	1.9863e+08	0.0584989					72.9965	6.65997e+09	-42.4511		2442.74	-43.3327				1.54371	2726440															19.8001	0.0584656		4.9836	23.3125
1986	JOR	Jordan	MEA	Middle East and North Africa	MNA	Middle East and North Africa (excluding high income)	UMC	Upper middle income	IBD	IBRD	1.1511e+08	6.3292e+08	1.2237e+09	0.355458	18.4932	30.669	7.95721		6.24528	9.98356e+09	7.01416		3310.97	2.92389				3.89714	3015299	7.3	11.2	15.7	22.1	43.8	28.1	3.1	36.1	0	2.9	23.8	0	0.2	5.6	21.6183	0.348369		2.53132	23.7174
1988	SYR	Syrian Arab Republic	MEA	Middle East and North Africa	MNA	Middle East and North Africa (excluding high income)	LIC	Low income	IDX	IDA	1.7402e+08	1.9003e+08	2.4846e+08	0.25527	3.4036	25.1021	43.3636	34.5622	28.6146		13.2663			9.80406				3.10441	11719071															20.0239	0.252576	4.23612	4.04737
1987	EGY	Egypt, Arab Rep.	MEA	Middle East and North Africa	MNA	Middle East and North Africa (excluding high income)	LMC	Lower middle income	IBD	IBRD	1.64448e+09	1.72316e+09	3.10558e+09	2.3426	8.90923	11.4937	12.4916	19.6936	12.4694	7.4746e+10	3.83275		1437.65	1.05809				2.7086	51991700															22.5496	1.58713	3.67408	3.21803	25.7305
1984	TUN	Tunisia	MEA	Middle East and North Africa	MNA	Middle East and North Africa (excluding high income)	LMC	Lower middle income	IBD	IBRD	1.5311e+08	1.761e+08	450500000	1.37228	3.83615	31.4198	93.3051	8.9	6.9812	1.50176e+10	5.74884		2104.7	2.81527			217.423	2.8133	7135270															20.619	1.12177	2.88234	2.64146	24.1256
1983	LBN	Lebanon	MEA	Middle East and North Africa	MNA	Middle East and North Africa (excluding high income)	UMC	Upper middle income	IBD	IBRD	7.664e+07	1.259e+08	3.0374e+08															0.609503	2622072															20.2248
1981	IRN	Iran, Islamic Rep.	MEA	Middle East and North Africa	MNA	Middle East and North Africa (excluding high income)	UMC	Upper middle income	IBD	IBRD	6.49e+06	4.84e+06	1.483e+07	0.0280798		0.690473	1.40657	24.2036	25.5804	1.75618e+11	-5.17604		4368.63	-8.83139			270.94	3.93115	40199906															17.2053	0.0280761	3.88007	3.93535	26.5847
1981	LBN	Lebanon	MEA	Middle East and North Africa	MNA	Middle East and North Africa (excluding high income)	UMC	Upper middle income	IBD	IBRD	6.758e+07	4.5498e+08	1.06242e+09															0.207322	2594302															21.477
1987	IRN	Iran, Islamic Rep.	MEA	Middle East and North Africa	MNA	Middle East and North Africa (excluding high income)	UMC	Upper middle income	IBD	IBRD	4.691e+07	7.088e+07	1.1831e+08	-0.229558		1.75536	3.24411	28.5714	20.5425	2.04239e+11	0.648517		3989.53	-3.15286			184.546	3.85005	51193782															19.282	-0.227588	4.04586	3.71624	26.7357
1982	DZA	Algeria	MEA	Middle East and North Africa	MNA	Middle East and North Africa (excluding high income)	UMC	Upper middle income	IBD	IBRD	1.3169e+08	1.347e+08	3.5881e+08	-0.118497	1.12151	7.51996		6.54251	1.93979	7.67547e+10	6.4		3752.75	3.1299			365.174	3.12163	20452902															20.3915	-0.118222	2.57726	1.41638	25.757
1980	PSE	West Bank and Gaza	MEA	Middle East and North Africa	MNA	Middle East and North Africa (excluding high income)	LMC	Lower middle income	LNX	Not classified
1982	EGY	Egypt, Arab Rep.	MEA	Middle East and North Africa	MNA	Middle East and North Africa (excluding high income)	LMC	Lower middle income	IBD	IBRD	1.27191e+09	1.45703e+09	3.32455e+09	1.06154	8.81984	5.09016	6.48777	14.823	24.7309	5.63254e+10	9.90717		1236.85	7.1578				2.53336	45539296															22.6177	0.924228	3.39046	3.90161	25.4476
1982	IRQ	Iraq	MEA	Middle East and North Africa	MNA	Middle East and North Africa (excluding high income)	UMC	Upper middle income	IBD	IBRD	5.2e+06	3.62e+06	9.47e+06	0.00568138					8.33422	4.69084e+10	3.43398		3250.2	0.650761				2.72768	14432468															16.7568	0.00568135		2.8171	25.2646
1981	DZA	Algeria	MEA	Middle East and North Africa	MNA	Middle East and North Africa (excluding high income)	UMC	Upper middle income	IBD	IBRD	1.5113e+08	1.6707e+08	416500000	0.0297805	1.00792	7.05818		14.6548	14.354	7.21379e+10	3		3638.86	-0.131086			349.091	3.08705	19824301															20.5405	0.0297761	3.37908	3.35839	25.695
1988	JOR	Jordan	MEA	Middle East and North Africa	MNA	Middle East and North Africa (excluding high income)	UMC	Upper middle income	IBD	IBRD	1.2654e+08	4.7568e+08	7.6188e+08	0.378063	14.2576	32.6318	34.9945	6.61323	4.68443	1.00824e+10	-1.85211		3096.02	-5.61225				3.90642	3256558															21.1444	0.369591	2.58789	2.24859	23.7272
1985	DJI	Djibouti	MEA	Middle East and North Africa	MNA	Middle East and North Africa (excluding high income)	LMC	Lower middle income	IDX	IDA	4.774e+07	8.139e+07	2.0428e+08	0.0674508		100		2.1289										4.71355	425613															19.8281	0.0673997	1.49984
1985	PSE	West Bank and Gaza	MEA	Middle East and North Africa	MNA	Middle East and North Africa (excluding high income)	LMC	Lower middle income	LNX	Not classified
1986	SYR	Syrian Arab Republic	MEA	Middle East and North Africa	MNA	Middle East and North Africa (excluding high income)	LIC	Low income	IDX	IDA	4.621e+07	7.2709e+08	1.42115e+09	0.150453	2.42981	11.6969	20.1134	36.0635	26.3233		-4.9457			-8.0177				3.28521	11004272															21.7679	0.149891	4.27862	3.96396
1989	DJI	Djibouti	MEA	Middle East and North Africa	MNA	Middle East and North Africa (excluding high income)	LMC	Lower middle income	IDX	IDA	6.821e+07	7.502e+07	1.2149e+08	-0.0317677														6.38265	563864															19.3085	-0.0317624
1980	TUN	Tunisia	MEA	Middle East and North Africa	MNA	Middle East and North Africa (excluding high income)	LMC	Lower middle income	IBD	IBRD	1.5873e+08	2.4048e+08	5.0083e+08	2.68288	3.64307		62.125		12.7988	1.29209e+10	7.41874		2027.11	4.66701			221.013	2.59507	6374039															20.7249	1.71309		3.24402	23.9753
1982	PSE	West Bank and Gaza	MEA	Middle East and North Africa	MNA	Middle East and North Africa (excluding high income)	LMC	Lower middle income	LNX	Not classified
1981	IRQ	Iraq	MEA	Middle East and North Africa	MNA	Middle East and North Africa (excluding high income)	UMC	Upper middle income	IBD	IBRD	4.95e+06	2.6277e+08	6.0161e+08	0.0107222					-27.5226	4.53511e+10	-0.728728		3229.19	-3.49085				2.82184	14044117															20.9083	0.010722		-4.00848	25.2308
1985	TUN	Tunisia	MEA	Middle East and North Africa	MNA	Middle East and North Africa (excluding high income)	LMC	Lower middle income	IBD	IBRD	1.3067e+08	1.6042e+08	4.2057e+08	1.28237	3.22017	33.6991	100	7.25436	3.59712	1.58659e+10	5.64857		2164.63	2.84759			214.957	2.687	7329594	5.5	9.6	14.2	21	49.6	34.1	2.3	43.4	15	37.8	66.7	3.8	13.1	30	20.5503	1.06765	2.67947	1.99206	24.1806
1984	YEM	Yemen, Rep.	MEA	Middle East and North Africa	MNA	Middle East and North Africa (excluding high income)	LIC	Low income	IDX	IDA	9.074e+07	5.601e+08	1.35014e+09															3.80209	9213084															21.7166
1982	YEM	Yemen, Rep.	MEA	Middle East and North Africa	MNA	Middle East and North Africa (excluding high income)	LIC	Low income	IDX	IDA	9.847e+07	6.1335e+08	1.43516e+09															3.69309	8541605															21.7777
1987	DZA	Algeria	MEA	Middle East and North Africa	MNA	Middle East and North Africa (excluding high income)	UMC	Upper middle income	IBD	IBRD	1.449e+08	2.1345e+08	3.6617e+08	0.005561	0.729673	11.4921		7.44126	8.84202	8.83225e+10	-0.699998		3715.04	-3.50636			367.176	2.86685	23774284															20.4118	0.00556097	2.70467	2.87584	25.8974
1983	EGY	Egypt, Arab Rep.	MEA	Middle East and North Africa	MNA	Middle East and North Africa (excluding high income)	LMC	Lower middle income	IBD	IBRD	1.27653e+09	1.45678e+09	3.2373e+09	1.58237	11.8382	5.90866	7.52472	16.0799	12.7119	5.91948e+10	5.09441		1266.79	2.4203				2.57741	46728286															22.5912	1.2396	3.47168	3.23723	25.4972
1980	DZA	Algeria	MEA	Middle East and North Africa	MNA	Middle East and North Africa (excluding high income)	UMC	Upper middle income	IBD	IBRD	1.1828e+08	2.0516e+08	4.2485e+08	0.823395	0.958785	6.15603		9.51782	25.862	7.00368e+10	0.790607		3643.64	-2.21843			314.245	3.0309	19221665															20.5604	0.750833	2.94906	3.9463	25.6654
1988	IRN	Iran, Islamic Rep.	MEA	Middle East and North Africa	MNA	Middle East and North Africa (excluding high income)	UMC	Upper middle income	IBD	IBRD	5.209e+07	8.133e+07	1.2781e+08	0.0491964		2.25863	3.96333	28.6706	19.2098	1.93218e+11	-5.39621		3640.31	-8.75337			216.816	3.61315	53077313															19.3592	0.0491765	4.04932	3.64925	26.6802
1987	DJI	Djibouti	MEA	Middle East and North Africa	MNA	Middle East and North Africa (excluding high income)	LMC	Lower middle income	IDX	IDA	6.097e+07	1.053e+08	1.7595e+08	0.112488		122.979		4.08912										7.61866	490330															19.6789	0.112253	2.1161
1982	LBN	Lebanon	MEA	Middle East and North Africa	MNA	Middle East and North Africa (excluding high income)	UMC	Upper middle income	IBD	IBRD	7.241e+07	1.8701e+08	4.5262e+08															0.455231	2606139															20.6237
1981	YEM	Yemen, Rep.	MEA	Middle East and North Africa	MNA	Middle East and North Africa (excluding high income)	LIC	Low income	IDX	IDA	8.29e+07	5.0978e+08	1.16487e+09															3.58658	8231910															21.569
1988	YEM	Yemen, Rep.	MEA	Middle East and North Africa	MNA	Middle East and North Africa (excluding high income)	LIC	Low income	IDX	IDA	1.7426e+08	3.0535e+08	4.8317e+08															3.88422	10730862															20.689
1983	IRQ	Iraq	MEA	Middle East and North Africa	MNA	Middle East and North Africa (excluding high income)	UMC	Upper middle income	IBD	IBRD	7.14e+06	6.87e+06	1.656e+07	-0.000576425					14.1917	4.07759e+10	-13.0733		2752.22	-15.3216				2.62041	14815656															17.3156	-0.000576425		3.34704	25.1245
1989	IRQ	Iraq	MEA	Middle East and North Africa	MNA	Middle East and North Africa (excluding high income)	UMC	Upper middle income	IBD	IBRD	-4.95e+06	1.087e+07	2.421e+07	0.000594138					8.40159	4.51547e+10	-3.11854		2656.95	-5.29973				2.27714	16994948															17.6954	0.000594138		2.82509	25.2265
1988	TUN	Tunisia	MEA	Middle East and North Africa	MNA	Middle East and North Africa (excluding high income)	LMC	Lower middle income	IBD	IBRD	2.8442e+08	3.1483e+08	5.0459e+08	0.600417	4.93035	41.5059		7.19697	7.70419	1.66962e+10	0.0721591		2118.72	-2.20853			132.848	2.30541	7880332															20.7324	0.569183	2.6716	2.7391	24.2316
1983	MAR	Morocco	MEA	Middle East and North Africa	MNA	Middle East and North Africa (excluding high income)	LMC	Lower middle income	IBD	IBRD	2.3036e+08	4.4678e+08	1.08168e+09	0.283812	5.6425	37.2679	48.2043	6.20794	6.9702	2.95392e+10	1.38657		1363.27	-1.02747				2.40637	21495086															21.4949	0.280134	2.5254	2.6399	24.8021
1988	LBN	Lebanon	MEA	Middle East and North Africa	MNA	Middle East and North Africa (excluding high income)	UMC	Upper middle income	IBD	IBRD	1.0454e+08	1.4417e+08	2.3728e+08	-0.00814838						1.15727e+10			4310.66					0.624554	2684675															19.9779	-0.00814829			23.8651
1987	PSE	West Bank and Gaza	MEA	Middle East and North Africa	MNA	Middle East and North Africa (excluding high income)	LMC	Lower middle income	LNX	Not classified
1986	MAR	Morocco	MEA	Middle East and North Africa	MNA	Middle East and North Africa (excluding high income)	LMC	Lower middle income	IBD	IBRD	3.0328e+08	4.2778e+08	8.3912e+08	0.00282179	7.19162	49.0885	64.6975	8.73356	7.49075	3.64131e+10	9.27111		1571.64	6.97234				2.11631	22980335															21.241	0.00282179	2.86358	2.71124	25.0113
1983	PSE	West Bank and Gaza	MEA	Middle East and North Africa	MNA	Middle East and North Africa (excluding high income)	LMC	Lower middle income	LNX	Not classified
1983	IRN	Iran, Islamic Rep.	MEA	Middle East and North Africa	MNA	Middle East and North Africa (excluding high income)	UMC	Upper middle income	IBD	IBRD	3.969e+07	4.272e+07	1.1357e+08	-0.0502158		0.981296	1.81877	19.7402	18.1169	2.42534e+11	8.56252		5558.01	4.16497			375.463	4.13503	43636837															19.2411	-0.0501947	3.67644	3.59075	26.9076
1980	JOR	Jordan	MEA	Middle East and North Africa	MNA	Middle East and North Africa (excluding high income)	UMC	Upper middle income	IBD	IBRD	1.0752e+08	1.57613e+09	3.52494e+09	0.865226	20.3031	23.6006	26.316	11.1111	-0.384031	7.23792e+09	19.0117		3043.71	15.2646				3.19921	2377995															22.6763	0.782795	3.10311	-0.375168	23.3957
1986	LBY	Libya	MEA	Middle East and North Africa	MNA	Middle East and North Africa (excluding high income)	UMC	Upper middle income	IBD	IBRD	8.4e+06	1.074e+07	2.329e+07			47.5195		3.29098										3.07117	3994597															17.6567		1.90666
1984	DJI	Djibouti	MEA	Middle East and North Africa	MNA	Middle East and North Africa (excluding high income)	LMC	Lower middle income	IDX	IDA	5.096e+07	1.0209e+08	2.5729e+08			97.9155		1.88472										3.05468	406017															20.0589		1.39086
1986	TUN	Tunisia	MEA	Middle East and North Africa	MNA	Middle East and North Africa (excluding high income)	LMC	Lower middle income	IBD	IBRD	1.6303e+08	2.2026e+08	4.411e+08	0.712225	3.85439	35.7764	105.668	6.16438	3.52267	1.56363e+10	-1.44699		2079.89	-3.91498			184.527	2.53611	7517858															20.5979	0.662653	2.51845	1.97193	24.166
1989	LBY	Libya	MEA	Middle East and North Africa	MNA	Middle East and North Africa (excluding high income)	UMC	Upper middle income	IBD	IBRD	6.88e+06	9.78e+06	1.612e+07			53.4031		1.51184										2.53807	4328939															17.2887		1.20131
1980	DJI	Djibouti	MEA	Middle East and North Africa	MNA	Middle East and North Africa (excluding high income)	LMC	Lower middle income	IDX	IDA	3.47e+07	7.304e+07	1.5544e+08			92.3198		12.058										6.58469	358960															19.5549		3.18459
1987	YEM	Yemen, Rep.	MEA	Middle East and North Africa	MNA	Middle East and North Africa (excluding high income)	LIC	Low income	IDX	IDA	1.6494e+08	4.887e+08	8.2882e+08															3.76031	10322043															21.2287
1984	IRN	Iran, Islamic Rep.	MEA	Middle East and North Africa	MNA	Middle East and North Africa (excluding high income)	UMC	Upper middle income	IBD	IBRD	1.99e+06	7.8e+06	2.581e+07	0.0263069		1.10435	1.95742	12.5402	19.8726	2.21227e+11	-8.78519		4865.04	-12.468			423.077	4.12125	45472791															17.7594	0.0263039	3.22367	3.68312	26.8156
1984	JOR	Jordan	MEA	Middle East and North Africa	MNA	Middle East and North Africa (excluding high income)	UMC	Upper middle income	IBD	IBRD	6.74e+07	7.0136e+08	1.67573e+09	1.56014	24.8994	29.78	31.3079	3.84747	-1.61124	9.01751e+09	8.64064		3238.51	4.2298				4.14475	2784463															21.9327	1.22767	2.05704	-1.25493	23.6156
1980	MAR	Morocco	MEA	Middle East and North Africa	MNA	Middle East and North Africa (excluding high income)	LMC	Lower middle income	IBD	IBRD	1.9941e+08	1.16084e+09	2.54797e+09	0.411511	4.85045	28.2217	34.0885	9.40838	33.0231	2.72145e+10	3.64216		1351.21	1.13486				2.39498	19990012															22.3517	0.400701	2.93756	4.19058	24.7202
1985	SYR	Syrian Arab Republic	MEA	Middle East and North Africa	MNA	Middle East and North Africa (excluding high income)	LIC	Low income	IDX	IDA	1.51e+07	6.0998e+08	1.45692e+09	0.0914437	2.13125	8.59661	14.3165	17.2529	4.09733		6.11507			2.57164				3.39626	10648632															21.7927	0.0913167	3.54197	2.11805
1982	MAR	Morocco	MEA	Middle East and North Africa	MNA	Middle East and North Africa (excluding high income)	LMC	Lower middle income	IBD	IBRD	2.4885e+08	8.5054e+08	2004250000	0.449506	4.80193	35.0896	44.9066	10.5278	6.29835	2.91352e+10	8.95737		1377.42	6.32364				2.43258	20984009															22.1117	0.435599	3.04942	2.53968	24.7884
1989	SYR	Syrian Arab Republic	MEA	Middle East and North Africa	MNA	Middle East and North Africa (excluding high income)	LIC	Low income	IDX	IDA	1.1082e+08	1.2462e+08	1.8342e+08	0.304464	4.36398	27.9636	49.3864	11.3992	23.3271		-8.95821			-11.6816				3.03704	12080444															19.7204	0.299946	3.12861	3.84322
1985	DZA	Algeria	MEA	Middle East and North Africa	MNA	Middle East and North Africa (excluding high income)	UMC	Upper middle income	IBD	IBRD	1.4894e+08	1.7215e+08	4.9428e+08	0.000686577	0.540234	9.51856		10.4823	4.97253	8.85907e+10	3.7		3949.39	0.612196			449.497	3.02286	22431502															20.7118	0.000686577	3.0451	2.30704	25.9004
1984	PSE	West Bank and Gaza	MEA	Middle East and North Africa	MNA	Middle East and North Africa (excluding high income)	LMC	Lower middle income	LNX	Not classified
1989	PSE	West Bank and Gaza	MEA	Middle East and North Africa	MNA	Middle East and North Africa (excluding high income)	LMC	Lower middle income	LNX	Not classified
1980	SYR	Syrian Arab Republic	MEA	Middle East and North Africa	MNA	Middle East and North Africa (excluding high income)	LIC	Low income	IDX	IDA	6.3e+07	1.91284e+09	4.26298e+09	-0.000306222	5.92157	4.67356	8.78314	19.2964	17.4723		11.9832			8.15775				3.47581	8930774															22.8664	-0.000306222	3.65374	3.55458
1985	IRQ	Iraq	MEA	Middle East and North Africa	MNA	Middle East and North Africa (excluding high income)	UMC	Upper middle income	IBD	IBRD	2.061e+07	1.99e+07	4.549e+07	-0.0024024					1.68905	4.07544e+10	1.4539		2619.88	-0.929264				2.37704	15555800															18.3262	-0.0024024		1.29525	25.124
1989	JOR	Jordan	MEA	Middle East and North Africa	MNA	Middle East and North Africa (excluding high income)	UMC	Upper middle income	IBD	IBRD	1.3489e+08	3.3847e+08	5.4433e+08	-0.0319787	14.8562	41.0223	46.7987	25.7127	19.2706	8.72609e+09	-13.4521		2567	-17.0871				4.29075	3399330															20.8082	-0.0319733	3.94051	3.6524	23.5827
1987	MAR	Morocco	MEA	Middle East and North Africa	MNA	Middle East and North Africa (excluding high income)	LMC	Lower middle income	IBD	IBRD	3.6073e+08	4.2579e+08	7.1742e+08	0.273716	7.30018	50.4133	65.365	2.69874	3.01481	3.62948e+10	-0.325004		1535.14	-2.32227				2.01145	23447252															21.0843	0.270408	1.71861	1.82312	25.0081
1983	YEM	Yemen, Rep.	MEA	Middle East and North Africa	MNA	Middle East and North Africa (excluding high income)	LIC	Low income	IDX	IDA	8.006e+07	4.3661e+08	1.03002e+09															3.76548	8869370															21.446
1987	JOR	Jordan	MEA	Middle East and North Africa	MNA	Middle East and North Africa (excluding high income)	UMC	Upper middle income	IBD	IBRD	1.7462e+08	6.4649e+08	1.10598e+09	0.584679	13.8841	30.6076	31.8803	-0.2	-0.806308	1.02726e+10	2.89561		3280.11	-0.931918				3.79076	3131796															21.5171	0.555643	-0.19869	-0.737587	23.7459
1986	PSE	West Bank and Gaza	MEA	Middle East and North Africa	MNA	Middle East and North Africa (excluding high income)	LMC	Lower middle income	LNX	Not classified
1980	LBY	Libya	MEA	Middle East and North Africa	MNA	Middle East and North Africa (excluding high income)	UMC	Upper middle income	IBD	IBRD	9.93e+06	1.213e+07	2.906e+07			27.6358		9.73429										3.88691	3219466															17.878		2.97143
1984	DZA	Algeria	MEA	Middle East and North Africa	MNA	Middle East and North Africa (excluding high income)	UMC	Upper middle income	IBD	IBRD	1.15e+08	1.2098e+08	3.4834e+08	0.00149478	0.612683	8.61546		8.1164	8.43351	8.54298e+10	5.6		3925.36	2.38933			417.248	3.08758	21763575															20.3618	0.00149478	2.79081	2.82886	25.8641
1986	IRN	Iran, Islamic Rep.	MEA	Middle East and North Africa	MNA	Middle East and North Africa (excluding high income)	UMC	Upper middle income	IBD	IBRD	1.336e+07	2.631e+07	5.316e+07	-0.0537747		1.36528	2.45212	18.429	12.7622	2.02923e+11	-10.2062		4119.41	-13.6935			166.207	3.96102	49260255	4.6	8.6	13.4	20.7	52.7	36.9	1.8	47.4	6.8	20.4	42.7	1.6	6.4	17	18.482	-0.0537488	3.60781	3.24116	26.7292
1985	YEM	Yemen, Rep.	MEA	Middle East and North Africa	MNA	Middle East and North Africa (excluding high income)	LIC	Low income	IDX	IDA	9.628e+07	4.3115e+08	1.02896e+09															3.82358	9572175															21.445
1986	DJI	Djibouti	MEA	Middle East and North Africa	MNA	Middle East and North Africa (excluding high income)	LMC	Lower middle income	IDX	IDA	6.587e+07	1.1493e+08	2.2684e+08			118.148		18.1476										6.53616	454361															19.9329		3.59245
1985	LBY	Libya	MEA	Middle East and North Africa	MNA	Middle East and North Africa (excluding high income)	UMC	Upper middle income	IBD	IBRD	3.18e+06	5.23e+06	1.376e+07			46.0054		9.13844										3.33516	3873781															17.1304		2.90862
1984	EGY	Egypt, Arab Rep.	MEA	Middle East and North Africa	MNA	Middle East and North Africa (excluding high income)	LMC	Lower middle income	IBD	IBRD	1.68865e+09	1.76805e+09	3.9088e+09	2.14636	11.6649	6.91528	8.27813	17.0364	8.24745	6.49638e+10	9.74576		1354.3	6.908				2.61978	47968642															22.7796	1.50724	3.52936	2.80671	25.5902
1985	EGY	Egypt, Arab Rep.	MEA	Middle East and North Africa	MNA	Middle East and North Africa (excluding high income)	LMC	Lower middle income	IBD	IBRD	1.71513e+09	1.77418e+09	3.77141e+09	3.01528	8.22388	7.75249	9.37127	12.1068	11.576	6.87262e+10	5.79151		1395.21	3.02082				2.65391	49258732															22.7439	1.82327	3.18861	3.14395	25.6465
1980	IRN	Iran, Islamic Rep.	MEA	Middle East and North Africa	MNA	Middle East and North Africa (excluding high income)	UMC	Upper middle income	IBD	IBRD	3.081e+07	2.816e+07	6.107e+07	0.085744		0.555921	1.13889	20.6439	46.2904	1.85205e+11	-27.5265		4791.81	-30.1762			227.377	3.72466	38650246															18.6207	0.0856393	3.72115	4.5282	26.6379
1987	LBY	Libya	MEA	Middle East and North Africa	MNA	Middle East and North Africa (excluding high income)	UMC	Upper middle income	IBD	IBRD	2.48e+06	6.13e+06	1.038e+07			49.5893		4.35572										2.84134	4109725															16.8485		2.17756
1986	DZA	Algeria	MEA	Middle East and North Africa	MNA	Middle East and North Africa (excluding high income)	UMC	Upper middle income	IBD	IBRD	1.2263e+08	1.6733e+08	3.4467e+08	0.00834668	0.562042	10.6962		12.3716	2.40534	8.89451e+10	0.400001		3850.04	-2.51559			415.044	2.94697	23102389															20.3512	0.00834659	3.21018	1.61149	25.9044
1983	DZA	Algeria	MEA	Middle East and North Africa	MNA	Middle East and North Africa (excluding high income)	UMC	Upper middle income	IBD	IBRD	8.852e+07	9.328e+07	2.3526e+08	0.000855798	0.803256	7.96869		5.96716	6.8048	8.08995e+10	5.4		3833.76	2.1585			383.003	3.12371	21101875															19.9693	0.000855798	2.48637	2.61613	25.8096
1981	EGY	Egypt, Arab Rep.	MEA	Middle East and North Africa	MNA	Middle East and North Africa (excluding high income)	LMC	Lower middle income	IBD	IBRD	1.16257e+09	1.29771e+09	3.02108e+09	3.39975	9.85205	4.43305	5.93463	10.3173	-2.19824	5.12481e+10	7.34855		1154.23	4.71066				2.48801	44400113															22.522	1.93781	3.02931	-1.52893	25.3531
1988	MAR	Morocco	MEA	Middle East and North Africa	MNA	Middle East and North Africa (excluding high income)	LMC	Lower middle income	IBD	IBRD	4.0718e+08	4.8326e+08	7.7252e+08	0.329355	5.07538	51.6076	68.1616	2.36906	3.6706	4.06049e+10	11.8752		1684.41	9.72358			102.702	1.92754	23903592															21.1583	0.323674	1.59747	2.01156	25.1203
1982	SYR	Syrian Arab Republic	MEA	Middle East and North Africa	MNA	Middle East and North Africa (excluding high income)	LIC	Low income	IDX	IDA	6.855e+07	1.15591e+09	2.71002e+09	0.000582861	2.5198	6.32465	11.5938	14.3033	2.40428		2.12215			-1.47042				3.58128	9590227															22.4134	0.000582861	3.35486	1.61108
1983	TUN	Tunisia	MEA	Middle East and North Africa	MNA	Middle East and North Africa (excluding high income)	LMC	Lower middle income	IBD	IBRD	1.7084e+08	2.0276e+08	5.0771e+08	2.20543	4.305	28.852	87.0963		12.7007	1.42012e+10	4.68192		2047.07	1.71224			217.458	2.87787	6937331															20.7386	1.53191		3.23635	24.0697
1987	TUN	Tunisia	MEA	Middle East and North Africa	MNA	Middle East and North Africa (excluding high income)	LMC	Lower middle income	IBD	IBRD	2.3045e+08	2.7426e+08	4.8447e+08	0.945869	4.72935	38.7193	108.485	8.22581	5.17071	1.66841e+10	6.70137		2166.56	4.16741			147.799	2.40347	7700736															20.6917	0.842575	2.8041	2.34538	24.2309
1981	LBY	Libya	MEA	Middle East and North Africa	MNA	Middle East and North Africa (excluding high income)	UMC	Upper middle income	IBD	IBRD	1.98e+06	4.69e+06	1.072e+07			30.731		11.1997										3.90822	3347781															16.8808		3.11102
1989	EGY	Egypt, Arab Rep.	MEA	Middle East and North Africa	MNA	Middle East and North Africa (excluding high income)	LMC	Lower middle income	IBD	IBRD	1.4745e+09	1.6442e+09	2.76229e+09	3.14461	8.28411	16.3993	20.0734	21.2619	19.1374	8.27072e+10	4.92087		1509.57	2.26008				2.56871	54788685															22.4325	1.86321	3.75061	3.64547	25.8317
1988	EGY	Egypt, Arab Rep.	MEA	Middle East and North Africa	MNA	Middle East and North Africa (excluding high income)	LMC	Lower middle income	IBD	IBRD	1.51209e+09	1.49681e+09	2.50447e+09	3.40193	10.7763	13.5238	15.7707	17.6635	13.4176	7.88281e+10	5.46132		1476.2	2.68147				2.67125	53399246															22.3345	1.93842	3.56545	3.2911	25.7837
1988	IRQ	Iraq	MEA	Middle East and North Africa	MNA	Middle East and North Africa (excluding high income)	UMC	Upper middle income	IBD	IBRD	-640000	6500000	1.56e+07	-0.00541254					10.4313	4.66081e+10	-0.019037		2805.64	-2.15711				2.16168	16612322															17.2559	-0.00541251		3.04024	25.2582
1985	LBN	Lebanon	MEA	Middle East and North Africa	MNA	Middle East and North Africa (excluding high income)	UMC	Upper middle income	IBD	IBRD	5.093e+07	8.241e+07	1.9815e+08															0.527066	2651995															19.7977
1989	DZA	Algeria	MEA	Middle East and North Africa	MNA	Middle East and North Africa (excluding high income)	UMC	Upper middle income	IBD	IBRD	1.1669e+08	1.5821e+08	2.6323e+08	0.0217353	0.620152	13.3039		9.30436	16.0114	9.12866e+10	4.4		3636.02	1.64418			260.602	2.67514	25106190															20.0817	0.0217335	2.92651	3.46742	25.9304
1986	IRQ	Iraq	MEA	Middle East and North Africa	MNA	Middle East and North Africa (excluding high income)	UMC	Upper middle income	IBD	IBRD	2.088e+07	2.828e+07	4.768e+07	0.0019479					-6.73152	4.26485e+10	4.64759		2680.65	2.31938				2.24993	15909762															18.3732	0.0019479		-2.60542	25.1694
1985	MAR	Morocco	MEA	Middle East and North Africa	MNA	Middle East and North Africa (excluding high income)	LMC	Lower middle income	IBD	IBRD	3.4728e+08	8.6586e+08	2.08892e+09	0.133245	6.48725	45.1457	60.0336	7.72864	8.95364	3.33237e+10	6.00765		1469.2	3.66323				2.23132	22499110															22.1531	0.132854	2.74224	2.88831	24.9227
1988	PSE	West Bank and Gaza	MEA	Middle East and North Africa	MNA	Middle East and North Africa (excluding high income)	LMC	Lower middle income	LNX	Not classified
1982	IRN	Iran, Islamic Rep.	MEA	Middle East and North Africa	MNA	Middle East and North Africa (excluding high income)	UMC	Upper middle income	IBD	IBRD	2.36e+06	-630000	3.21e+06	-0.108052		0.819521	1.58514	18.6897	3.96365	2.23405e+11	27.2104		5335.78	22.1385			317.133	4.06867	41869236															15.6749	-0.107843	3.62184	2.08586	26.8254
1982	DJI	Djibouti	MEA	Middle East and North Africa	MNA	Middle East and North Africa (excluding high income)	LMC	Lower middle income	IDX	IDA	4.692e+07	5.882e+07	1.3956e+08			95.2452		-2.41071										2.7189	385271															19.4472		-1.61355
1987	IRQ	Iraq	MEA	Middle East and North Africa	MNA	Middle East and North Africa (excluding high income)	UMC	Upper middle income	IBD	IBRD	7.933e+07	8.636e+07	1.1419e+08	-0.00757995					9.89416	4.6617e+10	9.30528		2867.49	6.97014				2.1595	16257070															19.2465	-0.00757988		2.98764	25.2584
1988	DJI	Djibouti	MEA	Middle East and North Africa	MNA	Middle East and North Africa (excluding high income)	LMC	Lower middle income	IDX	IDA	7.36e+07	9.26e+07	1.4714e+08	0.151594														7.59079	528999															19.5	0.151019
1988	DZA	Algeria	MEA	Middle East and North Africa	MNA	Middle East and North Africa (excluding high income)	UMC	Upper middle income	IBD	IBRD	1.262e+08	1.7198e+08	277250000	0.0220316	0.641405	12.1714		5.91154	9.06096	8.74393e+10	-1.00001		3577.2	-3.7103			303.816	2.77585	24443467	6.5	10.7	14.9	20.6	47.2	32.8	2.7	40.2	6.4	24.9	57.6	0.9	6.8	21.5	20.1336	0.0220298	2.47713	2.90015	25.8874
1982	LBY	Libya	MEA	Middle East and North Africa	MNA	Middle East and North Africa (excluding high income)	UMC	Upper middle income	IBD	IBRD	2.37e+06	1.0762e+08	2.5243e+08			33.8836		10.2588										3.8865	3480454															20.0398		3.02365
1980	EGY	Egypt, Arab Rep.	MEA	Middle East and North Africa	MNA	Middle East and North Africa (excluding high income)	LMC	Lower middle income	IBD	IBRD	1.21898e+09	1.38315e+09	3.31419e+09	2.53017	12.4412	4.01846	5.49421	20.8192	12.4309	4.77399e+10	10.0113		1102.31	7.36544				2.4345	43309063															22.6146	1.65838	3.7296	3.21494	25.2822
1984	SYR	Syrian Arab Republic	MEA	Middle East and North Africa	MNA	Middle East and North Africa (excluding high income)	LIC	Low income	IDX	IDA	1.709e+07	6.4398e+08	1.5467e+09	0.000285664	1.83625	7.33168	12.9991	9.22952	7.16238		-4.07174			-7.3728				3.50178	10293049															21.8525	0.000285664	2.91848	2.66683
1980	LBN	Lebanon	MEA	Middle East and North Africa	MNA	Middle East and North Africa (excluding high income)	UMC	Upper middle income	IBD	IBRD	2.941e+07	2.9783e+08	6.6034e+08															-0.0761801	2588929															21.0014
1986	YEM	Yemen, Rep.	MEA	Middle East and North Africa	MNA	Middle East and North Africa (excluding high income)	LIC	Low income	IDX	IDA	1.1674e+08	3.4582e+08	6.7678e+08															3.78181	9941109															21.026
1998	JOR	Jordan	MEA	Middle East and North Africa	MNA	Middle East and North Africa (excluding high income)	UMC	Upper middle income	IBD	IBRD	3.2628e+08	4.1391e+08	5.5059e+08	3.8639	19.2281	66.3924	64.6998	3.09167	6.02309	1.3489e+10	2.99394	3.47299e+10	2728.37	1.00584	7024.69	13.802		1.94918	4943975															20.8196	2.06116	1.84704	2.49557	24.0183	24.964
1998	DZA	Algeria	MEA	Middle East and North Africa	MNA	Middle East and North Africa (excluding high income)	UMC	Upper middle income	IBD	IBRD	3.9326e+08	4.1987e+08	5.6178e+08	1.25883	2.19973	68.3908		4.95016	-3.13109	1.03093e+11	5.1	2.97254e+11	3414.51	3.53435	9845.21	26.919	135.539	1.50089	30192754															20.8398	1.05309	2.30262	-1.8591	26.052	27.111
1992	DZA	Algeria	MEA	Middle East and North Africa	MNA	Middle East and North Africa (excluding high income)	UMC	Upper middle income	IBD	IBRD	2.5206e+08	3.7479e+08	464750000	0.0624957	2.89563	25.724		31.6697	21.9261	9.25491e+10	1.8	2.66851e+11	3424.15	-0.564733	9873.02	24.38	134.908	2.35033	27028326															20.6502	0.0624551	4.14876	3.78135	25.9442	27.0031
1998	YEM	Yemen, Rep.	MEA	Middle East and North Africa	MNA	Middle East and North Africa (excluding high income)	LIC	Low income	IDX	IDA	1.7869e+08	3.9424e+08	5.0524e+08	-3.4687	19.0099	30.1275		5.97651	-8.33763	1.84642e+10	6.00669	6.31641e+10	1122.42	2.94808	3839.69	10.636		2.92775	16450310	7.1	11.8	16.2	22.6	42.4	26.8	2.9	35	7.4	27.9	61.7	1.6	8	24	20.7337	-1.95709	2.48791	-2.8175	24.3322	25.5621
1996	DJI	Djibouti	MEA	Middle East and North Africa	MNA	Middle East and North Africa (excluding high income)	LMC	Lower middle income	IDX	IDA	7.588e+07	9.708e+07	1.0857e+08	0.66063	2.21539											13.513		2.08258	643654															19.1961	0.620115
1997	LBY	Libya	MEA	Middle East and North Africa	MNA	Middle East and North Africa (excluding high income)	UMC	Upper middle income	IBD	IBRD	1.88e+06	3.98e+06	5.13e+06	-0.221233		95.5851		3.5503								20.75		1.6119	5118007															16.1438	-0.219467	1.97945
1994	IRN	Iran, Islamic Rep.	MEA	Middle East and North Africa	MNA	Middle East and North Africa (excluding high income)	UMC	Upper middle income	IBD	IBRD	9.941e+07	1.3004e+08	1.6688e+08	0.00278391	1.67034	6.98241	16.6409	31.447	33.6776	2.68183e+11	-1.51159	7.36683e+11	4426.14	-2.92063	12158.4	10.5	67.193	1.441	60590614	5.5	9.7	14.4	21.4	49.1	33.3	2.2	43	3.2	15	37.9	0.6	3.9	13.4	19.6259	0.0027839	4.1417	4.2102	27.0081	28.0186
1996	PSE	West Bank and Gaza	MEA	Middle East and North Africa	MNA	Middle East and North Africa (excluding high income)	LMC	Lower middle income	LNX	Not classified	3.9621e+08	5.5241e+08	6.9771e+08	5.19709	15.9051	54.9165			2.61562	4.86266e+09	1.21515	8.3026e+09	1878.93	-3.21716	3208.12	14.247		4.47788	2587997															21.0565	2.35038		1.68934	22.998	23.533
1996	DZA	Algeria	MEA	Middle East and North Africa	MNA	Middle East and North Africa (excluding high income)	UMC	Upper middle income	IBD	IBRD	2.8871e+08	3.0688e+08	3.6244e+08	0.575184	1.87467	61.6313		18.6791	24.0219	9.70234e+10	4.1	2.79752e+11	3315.18	2.29085	9558.82	28.618	119.645	1.75318	29266405															20.4015	0.547429	3.62127	3.87255	25.9914	27.0503
1991	IRQ	Iraq	MEA	Middle East and North Africa	MNA	Middle East and North Africa (excluding high income)	UMC	Upper middle income	IBD	IBRD	4.3147e+08	5.5248e+08	8.4089e+08			0.0858803		180.952	111.126	2.56208e+10	-64.0471	7.23635e+10	1432.17	-64.9924	4045.04	10.346		2.66436	17889459															21.2431		5.89139	5.40384	24.6598	25.6981
1991	DJI	Djibouti	MEA	Middle East and North Africa	MNA	Middle East and North Africa (excluding high income)	LMC	Lower middle income	IDX	IDA	8.786e+07	1.0716e+08	1.4316e+08	0.495242	2.8376											12.232		2.74749	606844															19.4726	0.476952
1991	SYR	Syrian Arab Republic	MEA	Middle East and North Africa	MNA	Middle East and North Africa (excluding high income)	LIC	Low income	IDX	IDA	2.3714e+08	5.3549e+08	7.0163e+08	0.415966	2.69608	36.3925	68.6591	9	7.61052		7.90127			4.79248		6.75		2.92346	12815401															21.0621	0.404818	2.89344	2.72697
1994	JOR	Jordan	MEA	Middle East and North Africa	MNA	Middle East and North Africa (excluding high income)	UMC	Upper middle income	IBD	IBRD	2.8477e+08	3.7381e+08	4.446e+08	0.045124	17.291	57.338	63.5565	3.5167	6.86971	1.16948e+10	4.98644	3.01105e+10	2651.67	0.0159629	6827.22	17.171		4.85014	4410359															20.6058	0.0451087	1.9703	2.62553	23.8756	24.8213
1994	DZA	Algeria	MEA	Middle East and North Africa	MNA	Middle East and North Africa (excluding high income)	UMC	Upper middle income	IBD	IBRD	2.8511e+08	2.9549e+08	3.954e+08	2.35059e-06	3.27907	40.0148		29.0477	29.0776	8.97901e+10	-0.899997	2.58896e+11	3182.49	-2.93111	9176.24	27.74	139.731	2.07086	28213774															20.4886	2.35059e-06	4.06238	4.06341	25.9139	26.9728
1991	YEM	Yemen, Rep.	MEA	Middle East and North Africa	MNA	Middle East and North Africa (excluding high income)	LIC	Low income	IDX	IDA	2.2334e+08	2.9635e+08	3.8551e+08	4.76361	16.8337	5.22877		36	11.9962	1.24645e+10	6.29349	4.26396e+10	1013.2	1.17733	3466.04	8.042		4.93294	12302124															20.4632	2.26499	4.27686	3.17947	23.9393	25.1692
1992	DJI	Djibouti	MEA	Middle East and North Africa	MNA	Middle East and North Africa (excluding high income)	LMC	Lower middle income	IDX	IDA	9.643e+07	1.1219e+08	1.4131e+08	0.479043	2.74479											12.459		1.34383	615054															19.4596	0.462389
1994	SYR	Syrian Arab Republic	MEA	Middle East and North Africa	MNA	Middle East and North Africa (excluding high income)	LIC	Low income	IDX	IDA	3.7275e+08	7.4402e+08	7.9228e+08	2.47974	5.28551	52.7524	87.3295	15.3285	13.6235		7.65294			4.67885		7.5		2.80154	13950476															21.1836	1.63968	3.42392	3.30629
1998	LBY	Libya	MEA	Middle East and North Africa	MNA	Middle East and North Africa (excluding high income)	UMC	Upper middle income	IBD	IBRD	3.73e+06	5.55e+06	7.28e+06	-0.46934		99.1306		3.70927								21.036		1.52741	5196780															16.4938	-0.453622	2.02168
1996	IRQ	Iraq	MEA	Middle East and North Africa	MNA	Middle East and North Africa (excluding high income)	UMC	Upper middle income	IBD	IBRD	3.143e+08	3.4974e+08	4.4053e+08			10.8787		-16.1173	-12.5441	5.21149e+10	11.0208	1.47194e+11	2507.56	7.63545	7082.38	9.615		3.09674	20783073															20.5966		-3.474	-3.22399	25.3699	26.4082
1995	IRN	Iran, Islamic Rep.	MEA	Middle East and North Africa	MNA	Middle East and North Africa (excluding high income)	UMC	Upper middle income	IBD	IBRD	1.6294e+08	1.8694e+08	1.8457e+08	0.0176313	1.65942	10.4496	26.7214	49.656	38.0971	2.74304e+11	2.28266	7.53499e+11	4464.4	0.864266	12263.4	9.839	90.4274	1.39645	61442664															19.7267	0.0176304	4.59837	4.33346	27.0307	28.0411
1993	DZA	Algeria	MEA	Middle East and North Africa	MNA	Middle East and North Africa (excluding high income)	UMC	Upper middle income	IBD	IBRD	1.8787e+08	3.2631e+08	4.3904e+08	2.00214e-06	2.28244	31.0078		20.5403	13.6244	9.06056e+10	-2.1	2.61247e+11	3278.59	-4.25099	9453.32	26.23	161.828	2.22163	27635515															20.5932	2.00214e-06	3.71613	3.30636	25.9229	26.9819
1999	JOR	Jordan	MEA	Middle East and North Africa	MNA	Middle East and North Africa (excluding high income)	UMC	Upper middle income	IBD	IBRD	3.3912e+08	4.352e+08	5.6776e+08	1.91155	20.1361	66.7949	63.147	0.606257	-0.39762	1.39489e+10	3.40947	3.5914e+10	2772.17	1.60533	7137.46	13.879		1.76006	5031762															20.8504	1.40336	0.574182	-0.387824	24.0518	24.9975
1993	JOR	Jordan	MEA	Middle East and North Africa	MNA	Middle East and North Africa (excluding high income)	UMC	Upper middle income	IBD	IBRD	2.2419e+08	3.1084e+08	4.1762e+08	-0.590042	18.2939	55.3901	60.6249	3.31667	2.74851	1.11394e+10	4.63092	2.86804e+10	2651.25	-0.944421	6826.13	19.7		5.4758	4201555															20.5432	-0.560267	1.9141	1.73577	23.8269	24.7726
1999	PSE	West Bank and Gaza	MEA	Middle East and North Africa	MNA	Middle East and North Africa (excluding high income)	LMC	Lower middle income	LNX	Not classified	3.4145e+08	5.8055e+08	7.7479e+08	4.44188	25.6669	65.5322		5.54439	-3.02934	6.90302e+09	8.28043	1.17864e+10	2423.45	5.54862	4137.84	13.804		2.55527	2848431															21.1612	2.19666	2.41397	-1.82768	23.3484	23.8834
1992	SYR	Syrian Arab Republic	MEA	Middle East and North Africa	MNA	Middle East and North Africa (excluding high income)	LIC	Low income	IDX	IDA	5.767e+07	1.9674e+08	2.5222e+08	0.430073	4.14983	40.399	70.4659	11.0092	5.11899		13.4703			10.2673		7.06		2.86341	13187663															20.039	0.41781	3.09393	2.33551
1993	EGY	Egypt, Arab Rep.	MEA	Middle East and North Africa	MNA	Middle East and North Africa (excluding high income)	LMC	Lower middle income	IBD	IBRD	1.87344e+09	2.48523e+09	3.44766e+09	1.05843	12.1601	29.2054	33.645	12.0898	8.42911	9.50091e+10	2.90079	3.59921e+11	1586.64	0.814883	6010.64	10.92		2.04793	59880658															22.6541	0.922089	3.18721	2.82834	25.9704	27.3023
1990	EGY	Egypt, Arab Rep.	MEA	Middle East and North Africa	MNA	Middle East and North Africa (excluding high income)	LMC	Lower middle income	IBD	IBRD	3.21103e+09	6.0652e+09	9.24711e+09	1.70781	9.96652	19.1472	23.4432	16.7564	17.7431	8.73942e+10	5.66703	3.31074e+11	1556.87	3.13373	5897.87			2.42665	56134475	8.7	12.5	16.3	21.4	41.1	26.7	3.8	32	7.4	37.9	77.1	1.1	9.6	30.8	23.6407	1.30478	3.51282	3.56993	25.8868	27.2188
1992	LBN	Lebanon	MEA	Middle East and North Africa	MNA	Middle East and North Africa (excluding high income)	UMC	Upper middle income	IBD	IBRD	6.789e+07	1.1017e+08	1.4533e+08	0.315902					97.4338	1.46643e+10	16.4383	2.72348e+10	4767.12	10.593	8853.58	8.092		5.15053	3076132															19.4877	0.310871		5.27235	24.1018	24.7209
1991	MAR	Morocco	MEA	Middle East and North Africa	MNA	Middle East and North Africa (excluding high income)	LMC	Lower middle income	IBD	IBRD	6.5933e+08	1.53267e+09	2.11129e+09	0.9833	6.16483	61.4489	78.7334	7.98617	5.39632	4.63017e+10	7.21609	1.05262e+11	1816.84	5.28056	4130.38	12.889	99.3486	1.80936	25260404															22.1637	0.869515	2.77476	2.38734	25.2516	26.0729
1990	MAR	Morocco	MEA	Middle East and North Africa	MNA	Middle East and North Africa (excluding high income)	LMC	Lower middle income	IBD	IBRD	6.2416e+08	1.24109e+09	1.73918e+09	0.547125	6.64791	56.9044	73.9764	6.78259	7.69436	4.31854e+10	3.41181	9.81772e+10	1725.71	1.51496	3923.21		98.352	1.83819	24807462	6.6	10.5	15	21.7	46.3	30.5	2.8	39.2	2.9	19.3	48.7	0.4	4.5	17.2	21.9698	0.52296	2.6129	2.73783	25.1819	26.0032
1990	PSE	West Bank and Gaza	MEA	Middle East and North Africa	MNA	Middle East and North Africa (excluding high income)	LMC	Lower middle income	LNX	Not classified																			1978248
1991	EGY	Egypt, Arab Rep.	MEA	Middle East and North Africa	MNA	Middle East and North Africa (excluding high income)	LMC	Lower middle income	IBD	IBRD	4.43862e+09	5.40884e+09	8.06051e+09	0.676691	10.8431	22.9285	27.6447	19.7485	16.1253	8.83777e+10	1.1254	3.348e+11	1539.02	-1.14643	5830.25	9.38		2.27217	57424549															23.5034	0.633466	3.67687	3.47449	25.898	27.2299
1992	JOR	Jordan	MEA	Middle East and North Africa	MNA	Middle East and North Africa (excluding high income)	UMC	Upper middle income	IBD	IBRD	3.5372e+08	4.2527e+08	5.3323e+08	0.755424	15.6503	53.6119	58.6314	3.99584	4.40113	1.06463e+10	18.6648	2.7411e+10	2676.52	12.1859	6891.21	19.531		5.61459	3977672	6	9.7	14	20.4	50	35	2.5	43.4	2.9	17.2	44.7	0.5	4.1	15.6	20.7876	0.697481	2.0937	2.18767	23.7816	24.7274
1990	IRQ	Iraq	MEA	Middle East and North Africa	MNA	Middle East and North Africa (excluding high income)	UMC	Upper middle income	IBD	IBRD	-8.56e+06	6.309e+07	9.417e+07	-0.00378573		0.0305676			73.6454	7.12621e+10	57.8178	2.01273e+11	4091.03	53.9749	11554.7			2.46519	17419113															19.0538	-0.00378573		4.99246	25.6828	26.7211
1992	PSE	West Bank and Gaza	MEA	Middle East and North Africa	MNA	Middle East and North Africa (excluding high income)	LMC	Lower middle income	LNX	Not classified																13.894		4.47789	2163591
1993	PSE	West Bank and Gaza	MEA	Middle East and North Africa	MNA	Middle East and North Africa (excluding high income)	LMC	Lower middle income	LNX	Not classified	9.576e+07	1.7874e+08	2.5064e+08													14.22		4.47788	2262676															20.0327
1996	IRN	Iran, Islamic Rep.	MEA	Middle East and North Africa	MNA	Middle East and North Africa (excluding high income)	UMC	Upper middle income	IBD	IBRD	1.4304e+08	164500000	1.6312e+08	0.021594	0.546494	13.4734	35.5214	28.9373	30.2757	2.88495e+11	5.17328	7.92479e+11	4631.12	3.73441	12721.4	9.1	117.314	1.37754	62294920															19.6031	0.0215923	4.05858	4.10377	27.0811	28.0916
1999	MAR	Morocco	MEA	Middle East and North Africa	MNA	Middle East and North Africa (excluding high income)	LMC	Lower middle income	IBD	IBRD	6.3735e+08	6.8194e+08	9.0787e+08	1.98639	4.65532	82.0944	96.0104	0.684783	0.569546	5.644e+10	1.08133	1.2831e+11	1962.99	-0.179002	4462.65	13.94	112.278	1.22006	28455509															21.3198	1.43753	0.640155	0.542536	25.4496	26.2709
1993	IRQ	Iraq	MEA	Middle East and North Africa	MNA	Middle East and North Africa (excluding high income)	UMC	Upper middle income	IBD	IBRD	8.231e+07	1.687e+08	2.318e+08			0.485199		207.692	114.468	4.4261e+10	30.2898	1.25011e+11	2335.04	26.4932	6595.12	9.529		2.9573	18955085															19.9545		6.02921	5.43346	25.2065	26.2448
1992	MAR	Morocco	MEA	Middle East and North Africa	MNA	Middle East and North Africa (excluding high income)	LMC	Lower middle income	IBD	IBRD	7.8346e+08	9.536e+08	1.20946e+09	1.25321	6.43838	64.9762	80.9512	5.74025	4.58788	4.53304e+10	-2.09774	1.03054e+11	1747.3	-3.82741	3972.29	12.877	99.8479	1.76966	25711406															21.6066	1.0496	2.44815	2.22824	25.2304	26.0517
1996	LBN	Lebanon	MEA	Middle East and North Africa	MNA	Middle East and North Africa (excluding high income)	UMC	Upper middle income	IBD	IBRD	1.047e+08	2.3526e+08	2.8795e+08	0.584359					1.73811	2.08015e+10	11.2859	3.86329e+10	5761.12	8.74979	10699.7	8.499		2.30531	3610665															20.1714	0.555367		1.31998	24.4514	25.0705
1997	DZA	Algeria	MEA	Middle East and North Africa	MNA	Middle East and North Africa (excluding high income)	UMC	Upper middle income	IBD	IBRD	2.2657e+08	2.4789e+08	3.2765e+08	0.539667	2.20018	65.165		5.73352	7.00196	9.80907e+10	1.1	2.8283e+11	3297.94	-0.519933	9509.12	25.43	129.171	1.61528	29742979															20.3006	0.516407	2.447	2.6444	26.0023	27.0613
1994	EGY	Egypt, Arab Rep.	MEA	Middle East and North Africa	MNA	Middle East and North Africa (excluding high income)	LMC	Lower middle income	IBD	IBRD	2.43878e+09	2.6922e+09	3.68553e+09	2.42013	7.07542	31.5868	35.1977	8.15423	8.44887	9.87839e+10	3.97317	3.74221e+11	1616.87	1.90523	6125.16	10.93		2.00896	61095804															22.7208	1.61715	2.79542	2.83066	26.0093	27.3413
1997	IRQ	Iraq	MEA	Middle East and North Africa	MNA	Middle East and North Africa (excluding high income)	UMC	Upper middle income	IBD	IBRD	2.0534e+08	2.2193e+08	2.9078e+08			13.3876		23.0632	91.4988	6.3183e+10	21.2379	1.78454e+11	2947.03	17.5255	8323.6	9.481		3.10996	21439574															20.1812		3.83186	5.2095	25.5624	26.6007
1995	EGY	Egypt, Arab Rep.	MEA	Middle East and North Africa	MNA	Middle East and North Africa (excluding high income)	LMC	Lower middle income	IBD	IBRD	1.78572e+09	2.02807e+09	2.47905e+09	0.994028	5.36243	36.5593	37.421	15.7422	11.3997	1.0337e+11	4.64246	3.91594e+11	1658.32	2.5638	6282.19	11.04		2.00644	62334034	9.5	13	16.4	21.2	39.9	26	4.2	30.1	4.6	38.6	80	0.6	8.7	31.3	22.3243	0.877145	3.4505	3.12866	26.0547	27.3866
1999	LBN	Lebanon	MEA	Middle East and North Africa	MNA	Middle East and North Africa (excluding high income)	UMC	Upper middle income	IBD	IBRD	9.644e+07	1.9451e+08	2.6235e+08	5.01221					0.81285	2.1677e+10	-0.525585	4.02589e+10	5783.97	-1.9654	10742.1	8.407		1.458	3747766															20.0783	2.31483		0.742671	24.4927	25.1117
1992	LBY	Libya	MEA	Middle East and North Africa	MNA	Middle East and North Africa (excluding high income)	UMC	Upper middle income	IBD	IBRD	1.47e+06	3.28e+06	4.19e+06	0.292471		70.8719		9.35975								19.576		2.31966	4650885															15.9414	0.288454	2.93241
1997	LBN	Lebanon	MEA	Middle East and North Africa	MNA	Middle East and North Africa (excluding high income)	UMC	Upper middle income	IBD	IBRD	9.404e+07	2.6124e+08	3.4351e+08	11.4247					11.5468	2.10209e+10	1.05497	3.90405e+10	5745.9	-0.264258	10671.4	8.62		1.31405	3658424															20.3479	3.13083		3.14142	24.4619	25.081
1997	SYR	Syrian Arab Republic	MEA	Middle East and North Africa	MNA	Middle East and North Africa (excluding high income)	LIC	Low income	IDX	IDA	1.0299e+08	1.9811e+08	2.3378e+08	0.551525	1.64079	62.8243	98.7727	1.88611	6.01124		1.8			-1.02535		7.339		2.81463	15175316															19.963	0.526816	1.39151	2.49363
1993	YEM	Yemen, Rep.	MEA	Middle East and North Africa	MNA	Middle East and North Africa (excluding high income)	LIC	Low income	IDX	IDA	1.9044e+08	3.1374e+08	4.0882e+08	16.8211	19.347	9.18588		35.7523	16.3759	1.40273e+10	4.00197	4.79858e+10	1028.84	-1.18453	3519.55	8.269		5.11557	13634076															20.5219	3.51666	4.26996	3.48989	24.0574	25.2873
1994	LBY	Libya	MEA	Middle East and North Africa	MNA	Middle East and North Africa (excluding high income)	UMC	Upper middle income	IBD	IBRD	1.81e+06	3.95e+06	5.08e+06	-0.253861		82.7446		5.1126								20.096		2.07587	4854875															16.134	-0.25121	2.33429
1995	MAR	Morocco	MEA	Middle East and North Africa	MNA	Middle East and North Africa (excluding high income)	LMC	Lower middle income	IBD	IBRD	4.5427e+08	5.0056e+08	5.8861e+08	0.857714	5.04608	76.2583	92.1573	6.12358	7.5384	4.7069e+10	-5.40545	1.07006e+11	1727.31	-6.857	3926.85	13.629	109.355	1.52964	26994250															20.8864	0.777104	2.5119	2.71753	25.268	26.0893
1994	MAR	Morocco	MEA	Middle East and North Africa	MNA	Middle East and North Africa (excluding high income)	LMC	Lower middle income	IBD	IBRD	5.17e+08	6.8352e+08	8.7902e+08	1.54736	5.13254	71.858	86.5332	5.14167	0.65534	4.97587e+10	10.588	1.13121e+11	1854.47	8.78605	4215.94	13.747	105.913	1.62794	26584478															21.2875	1.22075	2.33985	0.615696	25.3236	26.1449
1997	DJI	Djibouti	MEA	Middle East and North Africa	MNA	Middle East and North Africa (excluding high income)	LMC	Lower middle income	IDX	IDA	6.547e+07	8.565e+07	1.0757e+08	0.616773	2.28239											13.544		2.63852	660863															19.1868	0.583154
1994	DJI	Djibouti	MEA	Middle East and North Africa	MNA	Middle East and North Africa (excluding high income)	LMC	Lower middle income	IDX	IDA	9.656e+07	1.2857e+08	1.6041e+08	0.289528	2.75567											13.21		0.623924	622366															19.5864	0.285629
1994	PSE	West Bank and Gaza	MEA	Middle East and North Africa	MNA	Middle East and North Africa (excluding high income)	LMC	Lower middle income	LNX	Not classified	2.4093e+08	4.7198e+08	6.4492e+08							4.48501e+09		7.6578e+09	1895.37		3236.2	14.199		4.47785	2366298															20.9778				22.9172	23.4521
1999	IRQ	Iraq	MEA	Middle East and North Africa	MNA	Middle East and North Africa (excluding high income)	UMC	Upper middle income	IBD	IBRD	8.74e+07	7.679e+07	1.1274e+08			17.2974		12.5778	71.148	1.00188e+11	17.5823	2.82972e+11	4393.81	14.0358	12409.9	9.57		3.06255	22802064															19.2337		3.22665	4.95796	26.0235	27.0618
1994	LBN	Lebanon	MEA	Middle East and North Africa	MNA	Middle East and North Africa (excluding high income)	UMC	Upper middle income	IBD	IBRD	8.705e+07	2.2803e+08	3.0061e+08	0.235021					7.87372	1.75595e+10	8.10524	3.26119e+10	5159.48	3.11091	9582.27	8.469		4.73	3403357															20.2145	0.23291		2.76069	24.282	24.9011
1998	DJI	Djibouti	MEA	Middle East and North Africa	MNA	Middle East and North Africa (excluding high income)	LMC	Lower middle income	IDX	IDA	7.115e+07	8.098e+07	1.0167e+08	0.617093	2.32176											13.432		2.92269	680463															19.1304	0.583427
1997	PSE	West Bank and Gaza	MEA	Middle East and North Africa	MNA	Middle East and North Africa (excluding high income)	LMC	Lower middle income	LNX	Not classified	4.4367e+08	6.1303e+08	8.2291e+08	4.33534	16.578	58.8084		7.08701	-3.8339	5.57587e+09	14.6672	9.52037e+09	2060.17	9.64584	3517.57	14.194		4.47787	2706518															21.2215	2.17299	2.65635	-2.05362	23.1349	23.6698
1990	LBN	Lebanon	MEA	Middle East and North Africa	MNA	Middle East and North Africa (excluding high income)	UMC	Upper middle income	IBD	IBRD	9.428e+07	2.8568e+08	4.1031e+08	0.227234					15.5018	8.42707e+09	26.5332	1.56509e+10	3006.4	23.0752	5583.54			2.77092	2803044															20.5256	0.225322		3.43515	23.5479	24.1669
1991	IRN	Iran, Islamic Rep.	MEA	Middle East and North Africa	MNA	Middle East and North Africa (excluding high income)	UMC	Upper middle income	IBD	IBRD	8.353e+07	1.934e+08	2.6186e+08			3.48366	7.2368	17.1286	25.9891	2.62067e+11	12.3834	7.19883e+11	4543.54	9.82545	12480.9	11.1	131.304	2.30238	57679034															20.0765		3.53475	3.95119	26.985	27.9955
1991	PSE	West Bank and Gaza	MEA	Middle East and North Africa	MNA	Middle East and North Africa (excluding high income)	LMC	Lower middle income	LNX	Not classified																13.842		4.47789	2068845
1996	MAR	Morocco	MEA	Middle East and North Africa	MNA	Middle East and North Africa (excluding high income)	LMC	Lower middle income	IBD	IBRD	6.0869e+08	6.4959e+08	7.5862e+08	0.828039	5.01715	78.536	96.2401	2.98681	0.435489	5.28928e+10	12.3729	1.20246e+11	1913.11	10.7564	4349.24	13.977	109.739	1.43158	27383473															21.1402	0.754414	1.81427	0.422781	25.3847	26.206
1990	IRN	Iran, Islamic Rep.	MEA	Middle East and North Africa	MNA	Middle East and North Africa (excluding high income)	UMC	Upper middle income	IBD	IBRD	3.667e+07	1.0645e+08	1.6516e+08	-0.289993		2.97422	5.75293	7.62767	22.5395	2.3319e+11	13.8338	6.4056e+11	4137.06	10.7152	11364.3		146.534	2.77784	56366217	5.2	9.6	14.4	21.4	49.4	33.5	2.1	43.6	5.6	18.7	42.2	1.4	5.7	16.2	19.6156	-0.286075	2.7292	3.80891	26.8683	27.8788
1992	EGY	Egypt, Arab Rep.	MEA	Middle East and North Africa	MNA	Middle East and North Africa (excluding high income)	LMC	Lower middle income	IBD	IBRD	3.06293e+09	3.7377e+09	5.27997e+09	1.09662	14.5833	26.0553	30.9943	13.6374	18.3508	9.23308e+10	4.47286	3.49775e+11	1573.82	2.26065	5962.06	8.92		2.14023	58666814															23.0803	0.94807	3.30731	3.60356	25.9418	27.2737
1994	IRQ	Iraq	MEA	Middle East and North Africa	MNA	Middle East and North Africa (excluding high income)	UMC	Upper middle income	IBD	IBRD	2.0499e+08	253500000	3.5901e+08			2.66132		448.5	396.438	4.5967e+10	3.85453	1.2983e+11	2352.54	0.749128	6644.52	9.574		3.03576	19539340															20.392		6.79906	6.67567	25.2443	26.2826
1992	IRN	Iran, Islamic Rep.	MEA	Middle East and North Africa	MNA	Middle East and North Africa (excluding high income)	UMC	Upper middle income	IBD	IBRD	6.473e+07	1.057e+08	1.4955e+08			4.38271	9.62788	25.8077	29.9242	2.69496e+11	2.83473	7.4029e+11	4584.8	0.907969	12594.2	10.633	72.2199	1.89142	58780370															19.5163		3.9442	4.09209	27.013	28.0235
1993	LBN	Lebanon	MEA	Middle East and North Africa	MNA	Middle East and North Africa (excluding high income)	UMC	Upper middle income	IBD	IBRD	6.562e+07	1.4037e+08	1.9288e+08	0.0931785					24.743	1.6243e+10	10.7657	3.01668e+10	5003.81	4.96506	9293.17	8.381		5.37893	3246126															19.7707	0.0930442		3.9021	24.2041	24.8232
1995	DZA	Algeria	MEA	Middle East and North Africa	MNA	Middle East and North Africa (excluding high income)	UMC	Upper middle income	IBD	IBRD	2.9371e+08	2.9574e+08	3.4622e+08	2.3944e-06	2.68173	51.9311		29.7796	28.577	9.32021e+10	3.79999	2.68734e+11	3240.94	1.83641	9344.75	31.84	117.136	1.90982	28757785	7	11.6	16.2	22.6	42.6	26.9	2.9	35.3	5.8	23.9	55.1	1.1	6.6	20.5	20.3557	2.3944e-06	4.08725	4.04606	25.9512	27.0101
1999	LBY	Libya	MEA	Middle East and North Africa	MNA	Middle East and North Africa (excluding high income)	UMC	Upper middle income	IBD	IBRD	3.41e+06	4.7e+06	6250000	-0.355979		101.756		2.64862		4.63221e+10		1.1324e+11	8779.89		21463.5	21.138		1.5115	5275926															16.3412	-0.348859	1.70106		25.252	26.1459
1998	IRQ	Iraq	MEA	Middle East and North Africa	MNA	Middle East and North Africa (excluding high income)	UMC	Upper middle income	IBD	IBRD	8.739e+07	1.1776e+08	1.6113e+08			15.3648		14.7688	-15.8608	8.52067e+10	34.8571	2.40659e+11	3853.01	30.7423	10882.5	9.512		3.09871	22114324															19.5909		3.38681	-3.45799	25.8615	26.8998
1998	EGY	Egypt, Arab Rep.	MEA	Middle East and North Africa	MNA	Middle East and North Africa (excluding high income)	LMC	Lower middle income	IBD	IBRD	1.66305e+09	1.97414e+09	2.6917e+09	1.26844	3.97271	42.5872	42.816	3.87258	2.37768	1.20871e+11	5.5755	4.57892e+11	1825.83	3.48951	6916.77	8.03		1.9956	66200269															22.4066	1.05906	2.06334	1.60082	26.2111	27.543
1997	EGY	Egypt, Arab Rep.	MEA	Middle East and North Africa	MNA	Middle East and North Africa (excluding high income)	LMC	Lower middle income	IBD	IBRD	1.69534e+09	2.00946e+09	2.65645e+09	1.13538	4.71336	40.9995	42.2251	4.62561	9.87628	1.14487e+11	5.49235	4.33711e+11	1764.27	3.39422	6683.55	8.37		2.00894	64892270															22.3934	0.973935	2.23624	2.98584	26.1569	27.4888
1999	EGY	Egypt, Arab Rep.	MEA	Middle East and North Africa	MNA	Middle East and North Africa (excluding high income)	LMC	Lower middle income	IBD	IBRD	1.44958e+09	1620250000	2.18771e+09	1.17439	3.56661	43.8987	43.2023	3.0795	0.919435	1.28188e+11	6.05344	4.8561e+11	1898.64	3.98733	7192.57	7.95		1.9674	67515591	8.9	12.5	15.8	20.7	42.1	28.3	3.9	32.8	2	24.1	68.1	0.3	4.6	23	22.1993	0.999476	1.84329	0.823244	26.2699	27.6018
1997	JOR	Jordan	MEA	Middle East and North Africa	MNA	Middle East and North Africa (excluding high income)	UMC	Upper middle income	IBD	IBRD	3.7615e+08	4.7557e+08	5.817e+08	4.91225	22.5265	64.4013	64.2894	3.03788	1.25428	1.30969e+10	3.30789	3.37203e+10	2701.2	0.84295	6954.74	13.822		2.41494	4848541	7.6	11.4	15.5	21.1	44.4	29.8	3.3	36.4	1.6	13.9	46.1	0.3	2.9	14.3	20.8746	2.29508	1.83036	1.05027	23.9888	24.9345
1993	TUN	Tunisia	MEA	Middle East and North Africa	MNA	Middle East and North Africa (excluding high income)	LMC	Lower middle income	IBD	IBRD	1.9189e+08	2.432e+08	333250000	3.84626	3.05518	56.7207		3.97496	4.69134	2.09915e+10	2.18983	5.29147e+10	2386.5	0.0745551	6015.82	15.48	128.071	2.09167	8795932															20.3176	2.05673	2.08862	2.25004	24.4605	25.3851
1991	LBN	Lebanon	MEA	Middle East and North Africa	MNA	Middle East and North Africa (excluding high income)	UMC	Upper middle income	IBD	IBRD	5.935e+07	1.2524e+08	1.7537e+08	0.0347517					47.6557	1.2594e+10	49.4474	2.33899e+10	4310.51	43.3777	8005.55	8.221		4.14617	2921706															19.6756	0.0347447		4.55726	23.9496	24.5687
1992	IRQ	Iraq	MEA	Middle East and North Africa	MNA	Middle East and North Africa (excluding high income)	UMC	Upper middle income	IBD	IBRD	6.65e+07	1.381e+08	1.8035e+08			0.15769		83.6158	104.501	3.39712e+10	32.5922	9.59484e+10	1845.98	28.894	5213.81	9.197		2.82876	18402734															19.7036		5.11942	5.34236	24.9419	25.9802
1991	TUN	Tunisia	MEA	Middle East and North Africa	MNA	Middle East and North Africa (excluding high income)	LMC	Lower middle income	IBD	IBRD	3.0961e+08	3.5446e+08	4.8072e+08	0.959533	4.01184	51.5498		8.19372	7.0368	1.90543e+10	3.90455	4.80316e+10	2260.88	1.61928	5699.15	15.074	130.43	2.22393	8427857															20.6839	0.852468	2.80022	2.64931	24.3637	25.2883
1996	JOR	Jordan	MEA	Middle East and North Africa	MNA	Middle East and North Africa (excluding high income)	UMC	Upper middle income	IBD	IBRD	4.3964e+08	5.0908e+08	5.8272e+08	0.220876	21.9832	62.5026	63.2926	6.50122	2.03902	1.26775e+10	2.08735	3.26406e+10	2678.62	-1.01896	6896.61	13.7		3.09005	4732854															20.8764	0.219119	2.571	1.46095	23.9562	24.902
1993	IRN	Iran, Islamic Rep.	MEA	Middle East and North Africa	MNA	Middle East and North Africa (excluding high income)	UMC	Upper middle income	IBD	IBRD	9.388e+07	1.4048e+08	1.8827e+08	0.325601	2.35318	5.31196	12.0917	21.2026	46.1716	2.72299e+11	1.04	7.47989e+11	4559.3	-0.556026	12524.1	10.705	54.4751	1.5922	59723764															19.7465	0.320106	3.74783	4.52563	27.0233	28.0338
1996	SYR	Syrian Arab Republic	MEA	Middle East and North Africa	MNA	Middle East and North Africa (excluding high income)	LIC	Low income	IDX	IDA	8.775e+07	2.1599e+08	2.461e+08	0.645416	2.26983	61.6613	96.3636	8.24989	15.8966		4.4			1.5084		7.246		2.80881	14754142															20.0144	0.607377	2.807	3.46024
1990	LBY	Libya	MEA	Middle East and North Africa	MNA	Middle East and North Africa (excluding high income)	UMC	Upper middle income	IBD	IBRD	7.66e+06	8.34e+06	1.14e+07	0.54983		57.9164		8.45146										2.45796	4436661															16.9423	0.525332	2.83097
1998	TUN	Tunisia	MEA	Middle East and North Africa	MNA	Middle East and North Africa (excluding high income)	LMC	Lower middle income	IBD	IBRD	1.7713e+08	1.5096e+08	1.9119e+08	2.98453	3.29466	69.9775		3.12537	3.27168	2.62426e+10	4.78376	6.61515e+10	2759.52	3.51957	6956.1	15.433	131.696	1.21381	9509857															19.7619	1.81354	1.85736	1.90103	24.6838	25.6084
1997	YEM	Yemen, Rep.	MEA	Middle East and North Africa	MNA	Middle East and North Africa (excluding high income)	LIC	Low income	IDX	IDA	1.9125e+08	3.554e+08	4.5353e+08	-2.02528	17.0884	28.4284		2.17673	13.2825	1.7418e+10	5.23111	5.9585e+10	1090.28	1.89551	3729.73	9.763		3.22111	15975668															20.6257	-1.45488	1.51999	3.28101	24.2739	25.5038
1995	IRQ	Iraq	MEA	Middle East and North Africa	MNA	Middle East and North Africa (excluding high income)	UMC	Upper middle income	IBD	IBRD	2.5487e+08	3.3277e+08	4.3555e+08			12.9689		387.311	295.368	4.69415e+10	2.12002	1.32582e+11	2329.68	-0.971544	6579.97	9.535		3.07416	20149338															20.5853		6.65238	6.38137	25.2653	26.3036
1999	IRN	Iran, Islamic Rep.	MEA	Middle East and North Africa	MNA	Middle East and North Africa (excluding high income)	UMC	Upper middle income	IBD	IBRD	1.3915e+08	1.6149e+08	1.9597e+08	0.0307426	0.446207	22.3761	52.4471	20.0707	33.206	2.98733e+11	0.855459	8.20602e+11	4610.01	-0.434857	12663.4	11.199	219.463	1.28763	64800880															19.7866	0.0307378	3.69303	4.19611	27.116	28.1265
1991	JOR	Jordan	MEA	Middle East and North Africa	MNA	Middle East and North Africa (excluding high income)	UMC	Upper middle income	IBD	IBRD	8.7601e+08	9.3931e+08	1.18907e+09	-0.273635	10.3103	51.552	56.2901	8.1555	5.21627	8.97177e+09	1.8239	2.30995e+10	2385.79	-3.4455	6142.67	19.481		5.31372	3760496															21.5896	-0.270331	2.79558	2.35399	23.6105	24.5562
1990	TUN	Tunisia	MEA	Middle East and North Africa	MNA	Middle East and North Africa (excluding high income)	LMC	Lower middle income	IBD	IBRD	2.3764e+08	3.9254e+08	5.4885e+08	0.629909	4.48347	47.6459		6.54529	4.4765	1.83383e+10	7.94982	4.62266e+10	2224.85	5.56247	5608.33		127.845	2.23636	8242496	5.9	10.4	15.3	22.1	46.3	30.7	2.3	40.2	10.6	30.4	59.4	2.7	9.9	24.9	20.8165	0.594302	2.57768	2.20424	24.3254	25.25
1995	JOR	Jordan	MEA	Middle East and North Africa	MNA	Middle East and North Africa (excluding high income)	UMC	Upper middle income	IBD	IBRD	4.5039e+08	5.4049e+08	5.9288e+08	0.195076	18.2351	58.6872	62.0223	2.35312	1.85624	1.24183e+10	6.18634	3.19732e+10	2706.19	2.0562	6967.6	14.6		3.96718	4588843															20.8937	0.19386	1.59126	1.37743	23.9356	24.8813
1997	TUN	Tunisia	MEA	Middle East and North Africa	MNA	Middle East and North Africa (excluding high income)	LMC	Lower middle income	IBD	IBRD	2.0828e+08	1.9522e+08	2.5478e+08	1.65188	3.2994	67.8567		3.65203	14.1253	2.50445e+10	5.44094	6.31315e+10	2665.69	4.00684	6719.6	15.94	131.35	1.36943	9395123															20.0491	1.27616	2.00667	3.34237	24.6371	25.5616
1997	IRN	Iran, Islamic Rep.	MEA	Middle East and North Africa	MNA	Middle East and North Africa (excluding high income)	UMC	Upper middle income	IBD	IBRD	1.7143e+08	2.0076e+08	2.3608e+08	0.0465242	0.351126	15.811	39.319	17.3492	16.5265	2.89886e+11	0.482047	7.96299e+11	4591.43	-0.857037	12612.4	9.741	146.052	1.34162	63136312															19.9728	0.0465075	3.54752	3.49902	27.0859	28.0964
1998	SYR	Syrian Arab Republic	MEA	Middle East and North Africa	MNA	Middle East and North Africa (excluding high income)	LIC	Low income	IDX	IDA	9.453e+07	1.5602e+08	1.9121e+08	0.539444	1.44729	62.3235	98.1705	-0.797166	-0.299401		6.33726			3.44512		7.448		2.75745	15599591															19.762	0.51621	-0.730453	-0.295099
1999	DJI	Djibouti	MEA	Middle East and North Africa	MNA	Middle East and North Africa (excluding high income)	LMC	Lower middle income	IDX	IDA	6.13e+07	7.515e+07	9.703e+07	0.599332	2.15697											13.813		2.82712	699975															19.0837	0.568252
1996	TUN	Tunisia	MEA	Middle East and North Africa	MNA	Middle East and North Africa (excluding high income)	LMC	Lower middle income	IBD	IBRD	1.5858e+08	1.2686e+08	1.508e+08	1.2168	3.75528	65.4659		3.72514	4.3566	2.37522e+10	7.14608	5.98738e+10	2563	5.50499	6460.73	16.02	131.964	1.54349	9267340															19.5246	1.02668	2.0258	2.17776	24.5841	25.5087
1998	MAR	Morocco	MEA	Middle East and North Africa	MNA	Middle East and North Africa (excluding high income)	LMC	Lower middle income	IBD	IBRD	4.8637e+08	5.3121e+08	7.0222e+08	0.738436	4.80942	81.536	97.649	2.75311	0.391321	5.58362e+10	7.23855	1.26938e+11	1966.51	5.85579	4470.65	13.759	112.279	1.27406	28110443	6.5	10.5	15	21.5	46.5	31.1	2.8	39.5	7.5	28.2	59.3	1.3	7.8	23.3	21.0629	0.68387	1.73734	0.381965	25.4388	26.2601
1991	DZA	Algeria	MEA	Middle East and North Africa	MNA	Middle East and North Africa (excluding high income)	UMC	Upper middle income	IBD	IBRD	1.9268e+08	2.1117e+08	2.7942e+08	0.025459	2.82181	19.5368		25.8864	53.7886	9.09127e+10	-1.2	2.62133e+11	3443.6	-3.60113	9929.1	20.6	131.55	2.46032	26400479															20.1414	0.0254563	3.94724	4.6783	25.9263	26.9853
1993	MAR	Morocco	MEA	Middle East and North Africa	MNA	Middle East and North Africa (excluding high income)	LMC	Lower middle income	IBD	IBRD	6.2933e+08	780000000	1.05802e+09	1.55255	6.18878	68.344	84.5616	5.18311	3.03498	4.49947e+10	-0.740592	1.0229e+11	1704.7	-2.43813	3875.44	13.355	102.64	1.71134	26155203															21.4728	1.22356	2.34773	1.82945	25.223	26.0442
1990	DZA	Algeria	MEA	Middle East and North Africa	MNA	Middle East and North Africa (excluding high income)	UMC	Upper middle income	IBD	IBRD	1.1223e+08	3.3165e+08	4.504e+08	0.000539792	0.567329	15.5194		16.6525	30.2596	9.20169e+10	0.800001	2.65317e+11	3572.24	-1.75407	10300		220.562	2.56646	25758869															20.6188	0.000539792	3.50661	4.10323	25.9384	26.9973
1999	DZA	Algeria	MEA	Middle East and North Africa	MNA	Middle East and North Africa (excluding high income)	UMC	Upper middle income	IBD	IBRD	9.738e+07	1.3798e+08	1.8958e+08	0.599518	1.62421	70.2		2.64551	10.853	1.06392e+11	3.2	3.06766e+11	3474.22	1.74872	10017.4	28.448	125.31	1.41627	30623406															19.7535	0.568411	1.69996	3.0797	26.0835	27.1425
1998	LBN	Lebanon	MEA	Middle East and North Africa	MNA	Middle East and North Africa (excluding high income)	UMC	Upper middle income	IBD	IBRD	1.4316e+08	3.4083e+08	4.5616e+08	6.58022					4.01792	2.17915e+10	3.66572	4.04716e+10	5899.93	2.68069	10957.5	8.252		0.954748	3693520															20.6315	2.58294		2.09905	24.4979	25.117
1994	TUN	Tunisia	MEA	Middle East and North Africa	MNA	Middle East and North Africa (excluding high income)	LMC	Lower middle income	IBD	IBRD	1.0955e+08	1.0579e+08	1.4183e+08	2.76353	4.02199	59.4054		4.73323	4.52606	2.16587e+10	3.17841	5.45966e+10	2415.13	1.19969	6087.99	15.818	129.113	1.9364	8967916															19.4633	1.74089	2.25873	2.21498	24.4918	25.4164
1990	SYR	Syrian Arab Republic	MEA	Middle East and North Africa	MNA	Middle East and North Africa (excluding high income)	LIC	Low income	IDX	IDA	7.87e+07	8.8282e+08	1.25933e+09	0.324975	3.12789	33.3876	60.2273	19.3969	19.3349		7.64077			4.47778				2.98251	12446171															21.647	0.319511	3.65892	3.65573
1995	DJI	Djibouti	MEA	Middle East and North Africa	MNA	Middle East and North Africa (excluding high income)	LMC	Lower middle income	IDX	IDA	8.087e+07	1.0556e+08	1.1109e+08	0.646649	2.38876											13.515		1.28072	630388															19.219	0.608413
1999	SYR	Syrian Arab Republic	MEA	Middle East and North Africa	MNA	Middle East and North Africa (excluding high income)	LIC	Low income	IDX	IDA	1.749e+08	2.2937e+08	2.4714e+08	1.65681	1.24733	60.0153	96.3636	-3.7037	7.44243		-3.55366			-6.0494		7.6		2.62177	16013985															20.0186	1.27871	-2.02023	2.70483
1995	TUN	Tunisia	MEA	Middle East and North Africa	MNA	Middle East and North Africa (excluding high income)	LMC	Lower middle income	IBD	IBRD	8.697e+07	7.539e+07	8.847e+07	1.53055	3.77066	63.1148		6.24415	5.3511	2.2168e+10	2.35167	5.58805e+10	2429.27	0.585331	6123.62	15.88	131.781	1.74082	9125398	5.7	9.9	14.7	21.8	47.9	31.7	2.3	41.7	11.7	31.5	60	2.8	10.5	25.7	18.9913	1.21159	2.53114	2.37907	24.5151	25.4396
1999	TUN	Tunisia	MEA	Middle East and North Africa	MNA	Middle East and North Africa (excluding high income)	LMC	Lower middle income	IBD	IBRD	2.6781e+08	2.5343e+08	338000000	1.51379	3.31786	71.86		2.69012	3.36142	2.78315e+10	6.05463	7.01567e+10	2895.02	4.9103	7297.67	15.21	132.677	1.08487	9613588															20.3317	1.20239	1.71562	1.92694	24.7426	25.6671
1993	LBY	Libya	MEA	Middle East and North Africa	MNA	Middle East and North Africa (excluding high income)	UMC	Upper middle income	IBD	IBRD	1.96e+06	2.87e+06	3.81e+06	0.189689		78.72		11.0736								19.89		2.21671	4755133															15.8463	0.188569	3.09974
1995	LBN	Lebanon	MEA	Middle East and North Africa	MNA	Middle East and North Africa (excluding high income)	UMC	Upper middle income	IBD	IBRD	7.61e+07	1.9129e+08	2.2335e+08	0.298666					10.679	1.86919e+10	6.44886	3.4715e+10	5297.6	2.677	9838.79	8.465		3.60765	3528380															19.9174	0.294395		3.06361	24.3445	24.9636
1992	YEM	Yemen, Rep.	MEA	Middle East and North Africa	MNA	Middle East and North Africa (excluding high income)	LIC	Low income	IDX	IDA	1.594e+08	2.5377e+08	3.2417e+08	11.1083	15.7527	6.76665		29.4118	13.1717	1.34875e+10	8.2076	4.61393e+10	1041.17	2.76111	3561.74	7.981		5.16447	12954155															20.2899	3.10286	4.07483	3.27266	24.0182	25.2481
1996	EGY	Egypt, Arab Rep.	MEA	Middle East and North Africa	MNA	Middle East and North Africa (excluding high income)	LMC	Lower middle income	IBD	IBRD	2.032e+09	2.1939e+09	2.75605e+09	0.940415	4.59413	39.1869	40.5341	7.1871	7.10767	1.08527e+11	4.98873	4.1113e+11	1706.35	2.89628	6464.14	9		2.01315	63601629															22.4302	0.838607	2.67024	2.65923	26.1034	27.4353
1997	MAR	Morocco	MEA	Middle East and North Africa	MNA	Middle East and North Africa (excluding high income)	LMC	Lower middle income	IBD	IBRD	4.1443e+08	4.7156e+08	616000000	2.75709	4.83503	79.3514	94.9893	1.0382	0.713392	5.20673e+10	-1.5607	1.18369e+11	1857.73	-2.89476	4223.34	13.728	109.369	1.34609	27754571															20.9319	1.7387	0.908128	0.663603	25.3689	26.1902
1993	DJI	Djibouti	MEA	Middle East and North Africa	MNA	Middle East and North Africa (excluding high income)	LMC	Lower middle income	IDX	IDA	9.836e+07	1.3443e+08	1.8481e+08	0.305457	4.08444											12.831		0.557904	618495															19.728	0.300896
1991	LBY	Libya	MEA	Middle East and North Africa	MNA	Middle East and North Africa (excluding high income)	UMC	Upper middle income	IBD	IBRD	2.98e+06	7.49e+06	1.013e+07	0.287244		64.8062		11.8961								19.419		2.39589	4544242															16.8242	0.283434	3.17112
1996	YEM	Yemen, Rep.	MEA	Middle East and North Africa	MNA	Middle East and North Africa (excluding high income)	LIC	Low income	IDX	IDA	1.3997e+08	2.5227e+08	2.9273e+08	-1.03877	19.6087	27.8228		30.7337	36.7701	1.65521e+10	4.63497	5.6623e+10	1070	0.874432	3660.35	9.197		3.66013	15469274															20.1879	-0.908525	4.11877	4.29802	24.2229	25.4528
1998	IRN	Iran, Islamic Rep.	MEA	Middle East and North Africa	MNA	Middle East and North Africa (excluding high income)	UMC	Upper middle income	IBD	IBRD	1.4384e+08	1.6456e+08	2.0008e+08	0.0217634	0.61663	18.6358	44.0041	17.8661	9.27681	2.96199e+11	2.17782	8.13641e+11	4630.14	0.843298	12718.7	10.489	180.782	1.31469	63971836	5.2	9.3	14.2	21.5	49.9	33.7	2.1	44.1	2.6	13.3	33.5	0.4	3.4	11.7	19.8074	0.0217617	3.57684	2.92356	27.1074	28.1179
1996	LBY	Libya	MEA	Middle East and North Africa	MNA	Middle East and North Africa (excluding high income)	UMC	Upper middle income	IBD	IBRD	2.18e+06	3.77e+06	4.37e+06	-0.400657		92.3079		4.02808								20.577		1.75014	5036171															15.9834	-0.390645	2.1015
1990	DJI	Djibouti	MEA	Middle East and North Africa	MNA	Middle East and North Africa (excluding high income)	LMC	Lower middle income	IDX	IDA	9.194e+07	2.0701e+08	2.9033e+08	0.0132647														4.59838	590398															20.1797	0.0132643
1995	SYR	Syrian Arab Republic	MEA	Middle East and North Africa	MNA	Middle East and North Africa (excluding high income)	LIC	Low income	IDX	IDA	1.7715e+08	3.5597e+08	3.5953e+08	0.877446	2.97454	56.962	93.3523	7.97996	6.68404		5.75002			2.83809		7.2		2.79221	14345492															20.3935	0.792009	2.77398	2.59842
1993	SYR	Syrian Arab Republic	MEA	Middle East and North Africa	MNA	Middle East and North Africa (excluding high income)	LIC	Low income	IDX	IDA	1.1614e+08	2.5858e+08	3.0923e+08	0.795855	2.5701	45.741	76.4886	13.2231	5.85308		5.17899			2.25269		7.4		2.82165	13565072															20.2427	0.729428	3.27654	2.46733
1990	JOR	Jordan	MEA	Middle East and North Africa	MNA	Middle East and North Africa (excluding high income)	UMC	Upper middle income	IBD	IBRD	4.4162e+08	9.5166e+08	1.32808e+09	0.90497	12.0016	47.6647	53.5423	16.1921	12.741	8.81106e+09	0.973756	2.26857e+10	2470.93	-3.74265	6361.87			4.78353	3565890															21.7001	0.812556	3.47863	3.23951	23.5924	24.5381
1995	PSE	West Bank and Gaza	MEA	Middle East and North Africa	MNA	Middle East and North Africa (excluding high income)	LMC	Lower middle income	LNX	Not classified	2.5882e+08	5.1411e+08	6.2607e+08	3.73462	17.7318				7.78472	4.80428e+09	7.11851	8.20293e+09	1941.38	2.42769	3314.76	14.381		4.47787	2474666															20.9481	2.02825		2.74941	22.9859	23.5209
1994	YEM	Yemen, Rep.	MEA	Middle East and North Africa	MNA	Middle East and North Africa (excluding high income)	LIC	Low income	IDX	IDA	1.0982e+08	1.717e+08	2.1094e+08	0.379137	25.419	13.7232		49.3942	20.7844	1.49702e+10	6.72195	5.12114e+10	1047.04	1.7691	3581.81	8.34		4.75204	14297613															19.8602	0.370596	4.59308	3.72793	24.1225	25.3524
1999	YEM	Yemen, Rep.	MEA	Middle East and North Africa	MNA	Middle East and North Africa (excluding high income)	LIC	Low income	IDX	IDA	1.8363e+08	4.6083e+08	5.9721e+08	-4.0256	16.0082	32.7366		8.66022	33.4626	1.91613e+10	3.77553	6.55488e+10	1132.39	0.887927	3873.78	11.46		2.82199	16921149															20.9009	-2.1009	2.8552	4.2038	24.3693	25.5992
1990	YEM	Yemen, Rep.	MEA	Middle East and North Africa	MNA	Middle East and North Africa (excluding high income)	LIC	Low income	IDX	IDA	1.7063e+08	4.4983e+08	6.4991e+08	-2.318	26.5303	3.84469				1.17265e+10		4.0115e+10	1001.41		3425.71			4.54956	11709993															20.9855	-1.57743			23.8783	25.1082
1995	YEM	Yemen, Rep.	MEA	Middle East and North Africa	MNA	Middle East and North Africa (excluding high income)	LIC	Low income	IDX	IDA	1.1457e+08	1.7179e+08	1.9191e+08	-5.11178	25.3711	21.282		55.0811	45.7433	1.58189e+10	5.66937	5.41148e+10	1060.72	1.30677	3628.62	8.786		4.21618	14913315															19.7657	-2.33413	4.70204	4.51631	24.1776	25.4075
1998	PSE	West Bank and Gaza	MEA	Middle East and North Africa	MNA	Middle East and North Africa (excluding high income)	LMC	Lower middle income	LNX	Not classified	4.2064e+08	6.1257e+08	8.3872e+08	5.13725	26.0152	62.0897		5.57965	-5.37221	6.37513e+09	14.3342	1.0885e+10	2296.05	11.4497	3920.32	13.924		2.55527	2776568															21.2405	2.33901	2.42021	-2.38294	23.2688	23.8038
1995	LBY	Libya	MEA	Middle East and North Africa	MNA	Middle East and North Africa (excluding high income)	UMC	Upper middle income	IBD	IBRD	3.23e+06	5.84e+06	6.59e+06	-0.346405		88.7336		7.23798								20.702		1.91614	4948798															16.3942	-0.339826	2.67723
1992	TUN	Tunisia	MEA	Middle East and North Africa	MNA	Middle East and North Africa (excluding high income)	LMC	Lower middle income	IBD	IBRD	3.441e+08	3.8799e+08	4.9223e+08	3.3926	3.42908	54.5523		5.82435	5.69154	2.05417e+10	7.80573	5.17808e+10	2384.72	5.47782	6011.33	15.151	133.097	2.18301	8613861															20.7076	1.93579	2.46248	2.43976	24.4389	25.3634
2000	YEM	Yemen, Rep.	MEA	Middle East and North Africa	MNA	Middle East and North Africa (excluding high income)	LIC	Low income	IDX	IDA	1.7879e+08	3.128e+08	4.3451e+08	0.0662994	13.3438	34.2392		4.59	23.552	2.03459e+10	6.18192	6.9601e+10	1168.69	3.20596	3997.97	11.441		2.84272	17409072															20.5829	0.066251	2.22869	3.85281	24.4293	25.6592
2002	JOR	Jordan	MEA	Middle East and North Africa	MNA	Middle East and North Africa (excluding high income)	UMC	Upper middle income	IBD	IBRD	4.3652e+08	5.6272e+08	7.8052e+08	2.45164	21.9719	69.6863	58.99	1.83299	0.923816	1.61926e+10	5.78448	4.16909e+10	3045.15	3.79174	7840.31	15.3		1.90175	5317506	7.2	11.3	15.3	21.3	44.9	29.5	3	37	1.1	8.9	36.3	0.2	1.8	10.3	21.1686	1.62912	1.36635	0.826464	24.201	25.1467
2003	IRN	Iran, Islamic Rep.	MEA	Middle East and North Africa	MNA	Middle East and North Africa (excluding high income)	UMC	Upper middle income	IBD	IBRD	1.0775e+08	1.3105e+08	1.5808e+08	1.87403	0.767203	37.9565	79.0154	16.468	13.0373	3.71709e+11	8.73458	1.02106e+12	5456.45	7.39678	14988.5	11.539	70.5311	1.23797	68122938															19.5718	1.38584	3.49549	3.26243	27.3345	28.345
2002	IRN	Iran, Islamic Rep.	MEA	Middle East and North Africa	MNA	Middle East and North Africa (excluding high income)	UMC	Upper middle income	IBD	IBRD	8.498e+07	1.1454e+08	1.5801e+08	2.73611	0.661603	32.5896	71.4555	14.3359	29.2523	3.4185e+11	7.26555	9.39042e+11	5080.64	5.9333	13956.2	12.8	112.351	1.24979	67284796															19.5713	1.73152	3.35713	4.0694	27.2508	28.2613
2009	SYR	Syrian Arab Republic	MEA	Middle East and North Africa	MNA	Middle East and North Africa (excluding high income)	LIC	Low income	IDX	IDA	1.1691e+08	2.0362e+08	194750000			95.7878	145	2.9209								8.14		2.58833	21205873															19.7804		1.79313
2005	LBY	Libya	MEA	Middle East and North Africa	MNA	Middle East and North Africa (excluding high income)	UMC	Upper middle income	IBD	IBRD	1.761e+07	2.384e+07	2.487e+07	2.19292	0.0316896	79.8021		2.65021	28.5685	6.1714e+10	11.8707	1.50868e+11	10642.9	10.1641	26017.9	18.459		1.53729	5798614															17.7223	1.52673	1.70162	4.04576	25.5389	26.4328
2009	TUN	Tunisia	MEA	Middle East and North Africa	MNA	Middle East and North Africa (excluding high income)	LMC	Lower middle income	IBD	IBRD	4.5766e+08	4.9369e+08	4.2918e+08	3.50995	4.52075	96.7689		3.6649	3.03311	4.25569e+10	3.04345	1.07276e+11	4043.15	1.95424	10191.8	13.291	102.52	1.06267	10525694															20.5705	1.96845	2.01006	1.82887	25.1673	26.0918
2008	IRQ	Iraq	MEA	Middle East and North Africa	MNA	Middle East and North Africa (excluding high income)	UMC	Upper middle income	IBD	IBRD	9.80259e+09	9.88453e+09	9.51968e+09	1.40996	0.0538698	90.9511		12.6629	30.1754	1.25926e+11	8.22811	3.55667e+11	4436.25	6.41896	12529.8	8.19		1.68574	28385746															23.6698	1.14376	3.23338	4.10045	26.2521	27.2904
2008	LBY	Libya	MEA	Middle East and North Africa	MNA	Middle East and North Africa (excluding high income)	UMC	Upper middle income	IBD	IBRD	5.658e+07	7.42e+07	6.822e+07	4.71802		94.9409		10.3607	21.8296	7.17654e+10	2.66736	1.75439e+11	11844.9	1.24461	28956.4	16.546		1.39547	6058748															18.7314	2.25558	3.03349	3.77694	25.6898	26.5837
2004	LBY	Libya	MEA	Middle East and North Africa	MNA	Middle East and North Africa (excluding high income)	UMC	Upper middle income	IBD	IBRD	9.7e+06	12500000	1.345e+07	1.07782	0.0301911	77.7417		-2.19757	22.6054	5.51655e+10	4.46163	1.34859e+11	9660.95	2.82236	23617.4	18.715		1.5817	5710154															17.1076	0.935347	-1.52865	3.81182	25.4268	26.3206
2004	SYR	Syrian Arab Republic	MEA	Middle East and North Africa	MNA	Middle East and North Africa (excluding high income)	LIC	Low income	IDX	IDA	9.376e+07	1.0651e+08	1.1967e+08	1.09619	3.40815	65.5857	97.2727	4.43314	10.3293		6.9			4.42588		9.832		2.34162	17827825	7.6	11.6	15.4	21.4	44	28.7	3.2	35.8	1.7	15.3	50.4	0.2	3.2	15.8	19.2934	0.94778	2.19474	3.03047
2007	IRN	Iran, Islamic Rep.	MEA	Middle East and North Africa	MNA	Middle East and North Africa (excluding high income)	UMC	Upper middle income	IBD	IBRD	8.227e+07	1.0377e+08	9.617e+07	0.576707	0.318679	63.7863	126.204	17.341	22.9391	4.54645e+11	8.15577	1.24888e+12	6373.25	6.97059	17507	10.6	77.4994	1.10186	71336475															19.0748	0.548749	3.54705	3.82646	27.5359	28.5464
2008	IRN	Iran, Islamic Rep.	MEA	Middle East and North Africa	MNA	Middle East and North Africa (excluding high income)	UMC	Upper middle income	IBD	IBRD	6.591e+07	1.0047e+08	8.662e+07	0.487597	0.274583	79.9948		25.4105	19.422	4.55786e+11	0.250857	1.25202e+12	6319.77	-0.839118	17360	10.48	87.4813	1.0932	72120604															18.9702	0.47009	3.9287	3.66021	27.5384	28.5489
2008	PSE	West Bank and Gaza	MEA	Middle East and North Africa	MNA	Middle East and North Africa (excluding high income)	LMC	Lower middle income	LNX	Not classified	2.02065e+09	2.47008e+09	2.29277e+09	0.771829	11.0995	93.8031	97.0799	9.89	14.2622	7.58799e+09	6.07929	1.29559e+10	2112.48	3.20046	3606.9	26.612		2.75136	3591977															22.2462	0.710519	2.98722	3.35199	23.443	23.978
2002	DZA	Algeria	MEA	Middle East and North Africa	MNA	Middle East and North Africa (excluding high income)	UMC	Upper middle income	IBD	IBRD	1.7338e+08	1.8612e+08	2.7314e+08	1.87631	1.88519	74.4561		1.4183	1.31926	1.20118e+11	5.6	3.46343e+11	3770.77	4.26208	10872.4	25.9	114.228	1.27507	31855109															20.1186	1.38691	1.14857	1.09014	26.2049	27.2638
2001	SYR	Syrian Arab Republic	MEA	Middle East and North Africa	MNA	Middle East and North Africa (excluding high income)	LIC	Low income	IDX	IDA	9.676e+07	1.5368e+08	2.433e+08	0.521331	0.805694	59.4382	87.2727	3	4.56357		5.20094			2.96904		11.63		2.14439	16766561															20.003	0.500209	1.81845	2.22305
2006	LBN	Lebanon	MEA	Middle East and North Africa	MNA	Middle East and North Africa (excluding high income)	UMC	Upper middle income	IBD	IBRD	6.0182e+08	8.1904e+08	8.6224e+08	12.1301	23.5943				0.883365	2.70503e+10	1.70143	5.02383e+10	5683.13	0.398263	10554.8	8.711		1.28965	4759753															21.2682	3.19054		0.796451	24.7141	25.3332
2008	JOR	Jordan	MEA	Middle East and North Africa	MNA	Middle East and North Africa (excluding high income)	UMC	Upper middle income	IBD	IBRD	5.3538e+08	7.3409e+08	7.6597e+08	12.6874	15.7548	96.0949	95.5616	13.9707	19.868	2.48307e+10	7.23241	6.39312e+10	3787.2	2.30626	9750.85	12.7		4.70277	6556478	8.4	12.4	16.1	21.5	41.7	26.6	3.6	32.6	0.1	3	23.9	0	0.5	5.3	21.1498	3.23531	3.33139	3.68289	24.6285	25.5742
2001	MAR	Morocco	MEA	Middle East and North Africa	MNA	Middle East and North Africa (excluding high income)	LMC	Lower middle income	IBD	IBRD	4.7421e+08	4.9385e+08	7.2105e+08	7.1581	8.26395	84.1682	99.5963	0.619802	0.652318	6.17301e+10	7.31997	1.40337e+11	2095.17	6.0262	4763.15	12.46	110.23	1.14867	29126330															21.0894	2.66624	0.585731	0.613166	25.5392	26.3605
2001	JOR	Jordan	MEA	Middle East and North Africa	MNA	Middle East and North Africa (excluding high income)	UMC	Upper middle income	IBD	IBRD	3.4762e+08	4.5031e+08	6.3555e+08	3.00642	22.099	68.432	59.9524	1.7722	0.776884	1.53072e+10	5.26862	3.94112e+10	2933.9	3.355	7553.88	14.7		1.83457	5217336															20.9631	1.82048	1.33686	0.714516	24.1447	25.0905
2006	LBY	Libya	MEA	Middle East and North Africa	MNA	Middle East and North Africa (excluding high income)	UMC	Upper middle income	IBD	IBRD	3.431e+07	3.751e+07	4.282e+07	3.75533	0.0291111	80.9666		1.45927	9.4607	6.57258e+10	6.50055	1.60675e+11	11164.8	4.90385	27293.8	18.117		1.51059	5886872															18.2657	2.0336	1.17196	2.94308	25.6019	26.4958
2007	JOR	Jordan	MEA	Middle East and North Africa	MNA	Middle East and North Africa (excluding high income)	UMC	Upper middle income	IBD	IBRD	3.5924e+08	6.3151e+08	6.7284e+08	15.1128	19.1716	84.3154	80.0175	4.74357	5.05073	2.31559e+10	8.17572	5.96193e+10	3701.82	3.61473	9531.04	13.1		4.30774	6255280															21.0202	3.40978	2.26087	2.32234	24.5587	25.5044
2001	LBY	Libya	MEA	Middle East and North Africa	MNA	Middle East and North Africa (excluding high income)	UMC	Upper middle income	IBD	IBRD	4.79e+06	6.95e+06	1.058e+07	-0.389914	0.0293169	90.0967		-8.81394	7.18492	4.71797e+10	-1.76288	1.15337e+11	8667.56	-3.30336	21188.9	18.772		1.58055	5443248															16.8676	-0.380655	-2.87268	2.66994	25.2704	26.1643
2004	MAR	Morocco	MEA	Middle East and North Africa	MNA	Middle East and North Africa (excluding high income)	LMC	Lower middle income	IBD	IBRD	6.1594e+08	7.806e+08	8.3329e+08	1.49821	7.07885	88.8388		1.49344	1.21922	7.06873e+10	4.79702	1.607e+11	2315.19	3.56837	5263.32	10.83	107.002	1.10966	30115214															21.234	1.19377	1.19112	1.02822	25.6747	26.496
2005	JOR	Jordan	MEA	Middle East and North Africa	MNA	Middle East and North Africa (excluding high income)	UMC	Upper middle income	IBD	IBRD	4.7891e+08	7.0985e+08	8.2801e+08	15.546	18.9646	75.7607	69.2369	3.49369	2.00668	1.98031e+10	8.14658	5.09869e+10	3434.68	4.66919	8843.23	14.8		3.26828	5765635															21.2277	3.43799	1.96398	1.44662	24.4023	25.348
2007	MAR	Morocco	MEA	Middle East and North Africa	MNA	Middle East and North Africa (excluding high income)	LMC	Lower middle income	IBD	IBRD	9.3797e+08	1.21923e+09	1.14439e+09	3.57509	8.51513	94.5508		2.04209	3.59505	8.13185e+10	3.53159	1.84869e+11	2571.26	2.32412	5845.49	9.56	103.627	1.15864	31163673															21.5513	1.98615	1.4623	1.99151	25.8148	26.6361
2000	EGY	Egypt, Arab Rep.	MEA	Middle East and North Africa	MNA	Middle East and North Africa (excluding high income)	LMC	Lower middle income	IBD	IBRD	1.21207e+09	1.37083e+09	1.93976e+09	1.237	2.85661	45.0769	43.9757	2.68381	3.94441	1.36353e+11	6.37	5.16544e+11	1980.97	4.33635	7504.46	8.98		1.93038	68831561															22.079	1.03944	1.71341	2.08114	26.3317	27.6636
2005	YEM	Yemen, Rep.	MEA	Middle East and North Africa	MNA	Middle East and North Africa (excluding high income)	LIC	Low income	IDX	IDA	1.9436e+08	296000000	3.1669e+08	-1.80372	7.65898	59.9657		11.8113	18.4869	2.50022e+10	5.59175	8.55298e+10	1243.43	2.61258	4253.65	11.799		2.86197	20107409	7.9	12	15.9	21.1	43.2	28.6	3.3	34.7	9.8	38.8	76.6	1.8	10.8	31.5	20.2666	-1.35224	3.16399	3.61094	24.6354	25.8653
2005	LBN	Lebanon	MEA	Middle East and North Africa	MNA	Middle East and North Africa (excluding high income)	UMC	Upper middle income	IBD	IBRD	1.7355e+08	2.3072e+08	2.5262e+08	12.208	22.9145				-1.08953	2.65978e+10	2.74839	4.93978e+10	5660.59	-0.0808827	10512.9	8.392		2.79222	4698763															20.0405	3.19691		-0.943286	24.6972	25.3163
2001	IRN	Iran, Islamic Rep.	MEA	Middle East and North Africa	MNA	Middle East and North Africa (excluding high income)	UMC	Upper middle income	IBD	IBRD	9.243e+07	1.1456e+08	1.5656e+08	0.32166	0.537521	28.5034	66.0537	11.2742	16.6435	3.18695e+11	0.778639	8.75437e+11	4796.08	-0.473652	13174.5	12.117	296.284	1.2504	66449112															19.5621	0.316357	3.11763	3.50607	27.1806	28.1911
2003	EGY	Egypt, Arab Rep.	MEA	Middle East and North Africa	MNA	Middle East and North Africa (excluding high income)	LMC	Lower middle income	IBD	IBRD	8.356e+08	1.01718e+09	1.27445e+09	0.286284	3.5706	49.4968	54.0624	4.50778	6.77749	1.49164e+11	3.19345	5.65075e+11	2048.22	1.2932	7759.24	11.01		1.85861	72826097															21.6589	0.282511	2.21103	2.61215	26.4215	27.7534
2004	YEM	Yemen, Rep.	MEA	Middle East and North Africa	MNA	Middle East and North Africa (excluding high income)	LIC	Low income	IDX	IDA	1.7773e+08	2.6652e+08	2.9398e+08	1.03496	9.24543	53.6312		12.5151	14.1056	2.36782e+10	3.9727	8.10005e+10	1211.77	1.01902	4145.35	11.867		2.88195	19540098															20.1922	0.90588	3.22168	3.34097	24.581	25.8109
2007	DZA	Algeria	MEA	Middle East and North Africa	MNA	Middle East and North Africa (excluding high income)	UMC	Upper middle income	IBD	IBRD	3.7754e+08	3.9501e+08	3.6024e+08	1.24963	0.0733483	86.7975		3.679	6.39333	1.49563e+11	3.4	4.31243e+11	4377.43	1.80825	12621.6	13.79	99.9166	1.55138	34166972															20.3954	1.04736	2.01377	2.55446	26.4241	27.4831
2008	SYR	Syrian Arab Republic	MEA	Middle East and North Africa	MNA	Middle East and North Africa (excluding high income)	LIC	Low income	IDX	IDA	1.0891e+08	1.5774e+08	1.3994e+08			93.0694	115	15.7453								10.92		3.87685	20664038															19.4499		3.4507
2006	SYR	Syrian Arab Republic	MEA	Middle East and North Africa	MNA	Middle East and North Africa (excluding high income)	LIC	Low income	IDX	IDA	1.825e+07	1.992e+07	2.022e+07	1.97703	2.38503	77.3848	104	10.0241	7.78975		5			1.15417		8.17		3.73145	19059258															17.5153	1.43332	3.00062	2.75005
2007	YEM	Yemen, Rep.	MEA	Middle East and North Africa	MNA	Middle East and North Africa (excluding high income)	LIC	Low income	IDX	IDA	1.8832e+08	2.429e+08	2.3053e+08	4.23685	6.10387	71.7234		7.90512	10.895	2.6656e+10	3.33843	9.11873e+10	1252.48	0.450009	4284.61	11.338		2.83491	21282515															19.949	2.15061	2.76463	3.08355	24.6994	25.9293
2008	LBN	Lebanon	MEA	Middle East and North Africa	MNA	Middle East and North Africa (excluding high income)	UMC	Upper middle income	IBD	IBRD	8.8036e+08	1.06836e+09	9.8135e+08	14.8252	24.5679	95.0334			7.55705	3.23126e+10	9.24884	6.00115e+10	6781.61	9.30853	12594.9	7.244		-0.0546155	4764741															21.3976	3.39061		2.71998	24.8919	25.511
2006	PSE	West Bank and Gaza	MEA	Middle East and North Africa	MNA	Middle East and North Africa (excluding high income)	LMC	Lower middle income	LNX	Not classified	1.01427e+09	1360250000	1.43691e+09	0.378566	9.45106	83.8024	85.0658	3.84234	5.74521	6.71085e+09	-3.9006	1.14582e+10	1970.11	-6.32508	3363.81	23.741		2.55526	3406334	7.8	12.1	16.1	21.8	42.2	27.1	3.2	34	0.3	4.3	23.3	0.1	0.7	5.6	21.7789	0.370061	2.05575	2.449	23.3201	23.8551
2000	LBN	Lebanon	MEA	Middle East and North Africa	MNA	Middle East and North Africa (excluding high income)	UMC	Upper middle income	IBD	IBRD	1.2981e+08	2.0119e+08	2.9309e+08	5.75582					-2.08798	2.19679e+10	1.34187	4.07991e+10	5716.66	-1.16379	10617.1	8.391		2.50356	3842778															20.1891	2.45082		-1.4823	24.506	25.1251
2006	DJI	Djibouti	MEA	Middle East and North Africa	MNA	Middle East and North Africa (excluding high income)	LMC	Lower middle income	IDX	IDA	9.163e+07	1.1538e+08	1.194e+08	14.0839	3.70303	80.5105		3.48341								11.784		1.43352	794563															19.2911	3.33944	1.96115
2008	MAR	Morocco	MEA	Middle East and North Africa	MNA	Middle East and North Africa (excluding high income)	LMC	Lower middle income	IBD	IBRD	9.4387e+08	1.45336e+09	1.28759e+09	2.66605	7.4527	98.0632		3.71484	4.5305	8.61352e+10	5.92328	1.95819e+11	2691.27	4.6671	6118.3	9.57	103.366	1.19024	31536811															21.6692	1.70719	2.02313	2.21594	25.8723	26.6936
2006	YEM	Yemen, Rep.	MEA	Middle East and North Africa	MNA	Middle East and North Africa (excluding high income)	LIC	Low income	IDX	IDA	1.6636e+08	2.8781e+08	3.0259e+08	5.88066	6.72858	66.4689		10.8448	13.6321	2.57948e+10	3.17041	8.82414e+10	1246.87	0.276736	4265.42	11.606		2.84484	20687646															20.221	2.47197	3.07895	3.30692	24.6666	25.8965
2001	EGY	Egypt, Arab Rep.	MEA	Middle East and North Africa	MNA	Middle East and North Africa (excluding high income)	LMC	Lower middle income	IBD	IBRD	1.16189e+09	1.30039e+09	1.86051e+09	0.522267	2.98201	46.1	44.4292	2.26976	1.8677	1.41174e+11	3.53525	5.34805e+11	2012.38	1.5855	7623.45	9.26		1.90114	70152661															22.0373	0.501039	1.55815	1.38285	26.3664	27.6983
2002	TUN	Tunisia	MEA	Middle East and North Africa	MNA	Middle East and North Africa (excluding high income)	LMC	Lower middle income	IBD	IBRD	2.2181e+08	2.1735e+08	2.9549e+08	3.41497	4.62492	77.5093		2.72103	2.2851	3.06487e+10	1.32256	7.72582e+10	3104.84	0.528632	7826.59	14.55	127.454	0.786654	9871251															20.1973	1.9421	1.72633	1.56432	24.839	25.7636
2005	DZA	Algeria	MEA	Middle East and North Africa	MNA	Middle East and North Africa (excluding high income)	UMC	Upper middle income	IBD	IBRD	3.2372e+08	3.4738e+08	3.6555e+08	1.12017	0.164731	81.8261		1.38245	16.1259	1.42228e+11	5.9	4.10092e+11	4290.46	4.43828	12370.9	15.27	101.74	1.3899	33149724															20.4101	0.963848	1.12774	3.47453	26.3738	27.4328
2005	MAR	Morocco	MEA	Middle East and North Africa	MNA	Middle East and North Africa (excluding high income)	LMC	Lower middle income	IBD	IBRD	5.8165e+08	7.3264e+08	7.8178e+08	2.67971	7.36125	89.7118		0.982642	1.19054	7.30141e+10	3.29164	1.65989e+11	2363.44	2.08441	5373.03	11.01	104.063	1.12381	30455561															21.1702	1.71198	0.869046	1.0099	25.7071	26.5283
2002	LBN	Lebanon	MEA	Middle East and North Africa	MNA	Middle East and North Africa (excluding high income)	UMC	Upper middle income	IBD	IBRD	1.2446e+08	2.0402e+08	2.8342e+08	6.97553	13.2854				4.92119	2.35922e+10	3.42315	4.38159e+10	5641.09	-1.3052	10476.7	8.111		4.67965	4182205															20.1556	2.64065		2.29686	24.5773	25.1964
2001	IRQ	Iraq	MEA	Middle East and North Africa	MNA	Middle East and North Africa (excluding high income)	UMC	Upper middle income	IBD	IBRD	1.122e+08	1.227e+08	1.8994e+08			21.1319		16.3741	-19.5765	1.03939e+11	2.30532	2.93567e+11	4293.56	-0.697703	12126.8	9.393		2.97929	24208180															19.7554		3.48978	-3.66813	26.0602	27.0985
2003	DZA	Algeria	MEA	Middle East and North Africa	MNA	Middle East and North Africa (excluding high income)	UMC	Upper middle income	IBD	IBRD	2.2511e+08	2.3924e+08	2.8862e+08	0.939909	2.57861	77.6346		4.26895	8.33857	1.28767e+11	7.2	3.71279e+11	3991.01	5.84091	11507.5	23.72	103.082	1.27591	32264157															20.1738	0.838238	2.15796	2.81762	26.2744	27.3334
2009	IRN	Iran, Islamic Rep.	MEA	Middle East and North Africa	MNA	Middle East and North Africa (excluding high income)	UMC	Upper middle income	IBD	IBRD	6.793e+07	9.257e+07	8.365e+07	0.72053	0.2589	90.8353		13.5516	4.59852	4.60377e+11	1.00739	1.26463e+12	6313.04	-0.106549	17341.6	11.97	99.0039	1.10895	72924837	5.3	9.8	14.7	22.3	47.8	31.3	2	42.1	1	3.8	13.1	0.3	1	4	18.9353	0.669405	3.30101	2.2305	27.5485	28.5589
2002	LBY	Libya	MEA	Middle East and North Africa	MNA	Middle East and North Africa (excluding high income)	UMC	Upper middle income	IBD	IBRD	5.78e+06	6.97e+06	1.005e+07	0.707942	0.0341765	81.2693		-9.79765	27.2472	4.67273e+10	-0.958849	1.14231e+11	8448.12	-2.53175	20652.5	18.305		1.60088	5531089															16.8162	0.659161	-2.97788	3.99844	25.2607	26.1546
2008	YEM	Yemen, Rep.	MEA	Middle East and North Africa	MNA	Middle East and North Africa (excluding high income)	LIC	Low income	IDX	IDA	2.2637e+08	4.2912e+08	3.9216e+08	5.77696	5.24145	85.3338		18.9763	20.3777	2.76283e+10	3.64757	9.45134e+10	1262.02	0.761294	4317.23	11.343		2.82421	21892146															20.4803	2.45443	3.63703	3.70819	24.7353	25.9652
2007	IRQ	Iraq	MEA	Middle East and North Africa	MNA	Middle East and North Africa (excluding high income)	UMC	Upper middle income	IBD	IBRD	9.14228e+09	9.20434e+09	9.62463e+09	1.09388	0.00348942	80.7286		-10.0675	15.0158	1.16353e+11	1.3776	3.28627e+11	4168.67	-0.304534	11774	8.649		1.67319	27911248															23.6807	0.946221	-3.00492	3.40336	26.173	27.2113
2003	LBY	Libya	MEA	Middle East and North Africa	MNA	Middle East and North Africa (excluding high income)	UMC	Upper middle income	IBD	IBRD	6.42e+06	7.91e+06	9.43e+06	0.544438	0.0304581	79.4886		-2.19115	14.3626	5.28093e+10	13.016	1.29099e+11	9395.77	11.2172	22969.1	18.538		1.60443	5620547															16.7526	0.520601	-1.52599	3.35898	25.3831	26.277
2004	IRQ	Iraq	MEA	Middle East and North Africa	MNA	Middle East and North Africa (excluding high income)	UMC	Upper middle income	IBD	IBRD	4.60534e+09	4.65065e+09	5.49526e+09	0.819048		42.7732		26.9619	16.7217	9.97963e+10	54.1578	2.81865e+11	3792.54	50.2365	10711.7	9.716		2.57659	26313838															23.1203	0.747473	3.98792	3.51075	26.0195	27.0578
2007	PSE	West Bank and Gaza	MEA	Middle East and North Africa	MNA	Middle East and North Africa (excluding high income)	LMC	Lower middle income	LNX	Not classified	1.37696e+09	1.71711e+09	1.65713e+09	0.355916	10.8711	85.3609	87.6895	1.85974	5.1989	7.15313e+09	6.59059	1.22134e+10	2046.97	3.90144	3495.04	21.718		2.55525	3494496	7.1	11.6	16.1	22.3	43	27.6	2.8	35.6	1.5	7.8	30.9	0.4	2	8.9	21.9215	0.3488	1.37909	2.35072	23.384	23.9189
2003	YEM	Yemen, Rep.	MEA	Middle East and North Africa	MNA	Middle East and North Africa (excluding high income)	LIC	Low income	IDX	IDA	1.5294e+08	2.4406e+08	2.9033e+08	-0.756557	10.782	47.6658		10.8324	10.8802	2.27734e+10	3.7474	7.79055e+10	1199.55	0.789305	4103.53	11.914		2.89268	18985000															20.1797	-0.698384	3.07781	3.0822	24.542	25.7719
2005	EGY	Egypt, Arab Rep.	MEA	Middle East and North Africa	MNA	Middle East and North Africa (excluding high income)	LMC	Lower middle income	IBD	IBRD	8.5013e+08	1.04631e+09	1.19373e+09	5.99382	5.59431	57.7573	66.6268	4.8694	6.21273	1.62211e+11	4.47174	6.14501e+11	2147.82	2.60222	8136.54	11.2		1.80571	75523569															21.5935	2.49076	2.2865	2.52616	26.5053	27.8372
2006	MAR	Morocco	MEA	Middle East and North Africa	MNA	Middle East and North Africa (excluding high income)	LMC	Lower middle income	IBD	IBRD	9.0781e+08	1.10153e+09	1.1301e+09	3.58502	7.94188	92.6586		3.28476	1.54803	7.85446e+10	7.57463	1.78563e+11	2512.86	6.32203	5712.72	9.67	104.549	1.13981	30804683	6.5	10.5	14.5	20.5	48	33.1	2.6	40.7	3.1	17	48.1	0.6	4.1	16.2	21.5387	1.98882	1.90485	1.22111	25.7801	26.6014
2007	DJI	Djibouti	MEA	Middle East and North Africa	MNA	Middle East and North Africa (excluding high income)	LMC	Lower middle income	IDX	IDA	8.168e+07	1.1267e+08	1.0724e+08	23.0389	3.37773	84.5087		4.96598								11.029		1.36101	805451															19.1837	3.8308	2.30574
2001	DJI	Djibouti	MEA	Middle East and North Africa	MNA	Middle East and North Africa (excluding high income)	LMC	Lower middle income	IDX	IDA	3.466e+07	5.94e+07	8.757e+07	0.592742	2.08688	71.2962		1.74665								13.613		2.12762	733015															18.9811	0.562591	1.32424
2004	JOR	Jordan	MEA	Middle East and North Africa	MNA	Middle East and North Africa (excluding high income)	UMC	Upper middle income	IBD	IBRD	4.8878e+08	6.0463e+08	7.3983e+08	8.09591	19.7681	73.2032	64.7451	3.36187	3.09096	1.83114e+10	8.5673	4.71461e+10	3281.46	5.72261	8448.75	14.695		2.65515	5580244															21.1151	2.7883	1.92706	1.84682	24.3239	25.2697
2000	MAR	Morocco	MEA	Middle East and North Africa	MNA	Middle East and North Africa (excluding high income)	LMC	Lower middle income	IBD	IBRD	4.1039e+08	4.4738e+08	6.1731e+08	1.09774	5.56128	83.6498	100	1.89463	-0.742288	5.75197e+10	1.91287	1.30765e+11	1976.09	0.667222	4492.43	13.58	114.876	1.18141	28793679	6.5	10.3	14.5	21	47.8	32.1	2.6	40.6	6.3	27.8	59.7	1.3	7.4	23.2	20.934	0.948829	1.3955	-0.686966	25.4685	26.2898
2005	IRQ	Iraq	MEA	Middle East and North Africa	MNA	Middle East and North Africa (excluding high income)	UMC	Upper middle income	IBD	IBRD	2.20282e+10	2.20571e+10	2.48775e+10	1.03153	1.42348	58.582		36.9595	32.3069	1.04188e+11	4.40062	2.94269e+11	3869.95	2.04115	10930.3	9.42		2.28594	26922284															24.6304	0.903494	4.30315	4.16867	26.0626	27.1009
2006	JOR	Jordan	MEA	Middle East and North Africa	MNA	Middle East and North Africa (excluding high income)	UMC	Upper middle income	IBD	IBRD	4.1551e+08	5.7357e+08	6.6138e+08	23.2119	18.2992	80.497	73.7384	6.25172	10.6513	2.14059e+10	8.09333	5.51134e+10	3572.68	4.01778	9198.54	14		3.84332	5991540	8	12.2	15.8	21.5	42.5	27.5	3.3	33.9	0.3	4.1	25.1	0	0.7	6	21.003	3.83828	2.53234	3.06103	24.4801	25.4258
2007	TUN	Tunisia	MEA	Middle East and North Africa	MNA	Middle East and North Africa (excluding high income)	LMC	Lower middle income	IBD	IBRD	3.2378e+08	3.2649e+08	2.9766e+08	3.89468	4.40977	89.4607		2.96694	2.10726	3.96209e+10	6.70962	9.98752e+10	3844.93	5.63771	9692.18	12.365	104.622	1.00959	10304726															20.2046	2.06885	1.80794	1.4906	25.0958	26.0203
2006	DZA	Algeria	MEA	Middle East and North Africa	MNA	Middle East and North Africa (excluding high income)	UMC	Upper middle income	IBD	IBRD	1.9282e+08	2.4068e+08	2.433e+08	1.57309	0.161496	83.7175		2.3115	10.5499	1.44645e+11	1.7	4.17063e+11	4299.68	0.214819	12397.5	12.27	101.313	1.47112	33641002															20.003	1.23463	1.57485	3.0515	26.3907	27.4497
2009	JOR	Jordan	MEA	Middle East and North Africa	MNA	Middle East and North Africa (excluding high income)	UMC	Upper middle income	IBD	IBRD	5.7205e+08	7.4042e+08	7.8156e+08	9.99047	14.3463	95.3841	96.448	-0.739739	2.82606	2.61905e+10	5.47658	6.74325e+10	3799.44	0.323342	9782.38	12.9		5.00906	6893260															21.17	2.99727	-0.684918	1.76196	24.6818	25.6275
2001	DZA	Algeria	MEA	Middle East and North Africa	MNA	Middle East and North Africa (excluding high income)	UMC	Upper middle income	IBD	IBRD	1.6125e+08	1.9886e+08	3.1092e+08	2.03332	1.2239	73.4148		4.22599	-0.468483	1.13748e+11	3	3.27976e+11	3616.62	1.65966	10428	27.3	123.203	1.30984	31451514															20.2482	1.45844	2.14811	-0.452846	26.1504	27.2094
2005	PSE	West Bank and Gaza	MEA	Middle East and North Africa	MNA	Middle East and North Africa (excluding high income)	LMC	Lower middle income	LNX	Not classified	7.7772e+08	1.01571e+09	1.12021e+09	0.750072	7.83015	80.7015	82.1939	4.10725	0.731753	6.98324e+09	10.7988	1.19233e+10	2103.13	8.00343	3590.94	23.515		2.55526	3320396	7.3	11.8	16.1	22.5	42.3	26.7	2.9	34.7	0.9	5.7	24.7	0.1	1.1	6.7	21.5299	0.693205	2.1204	0.678486	23.3599	23.8949
2009	IRQ	Iraq	MEA	Middle East and North Africa	MNA	Middle East and North Africa (excluding high income)	UMC	Upper middle income	IBD	IBRD	2.68669e+09	2.79123e+09	3.08101e+09	1.43139	0.136126	97.2028		6.87362	-19.5212	1.30182e+11	3.3793	3.67686e+11	4493.18	1.28334	12690.6	8.813		2.04828	28973162															22.5417	1.15609	2.62609	-3.6653	26.2853	27.3236
2007	LBN	Lebanon	MEA	Middle East and North Africa	MNA	Middle East and North Africa (excluding high income)	UMC	Upper middle income	IBD	IBRD	5.4709e+08	9.7897e+08	9.5664e+08	13.5726	23.1943				3.1743	2.95771e+10	9.34093	5.4931e+10	6204.1	9.16683	11522.4	8.98		0.159356	4767344															21.3721	3.30256		1.87217	24.8034	25.4225
2000	DZA	Algeria	MEA	Middle East and North Africa	MNA	Middle East and North Africa (excluding high income)	UMC	Upper middle income	IBD	IBRD	1.1823e+08	1.9996e+08	2.9929e+08	0.511261	1.44197	70.4381		0.339163	22.6724	1.10435e+11	3.8	3.18423e+11	3557.58	2.39951	10257.7	29.77	119.413	1.35841	31042235															20.2101	0.491261	0.332976	3.81478	26.1208	27.1798
2005	SYR	Syrian Arab Republic	MEA	Middle East and North Africa	MNA	Middle East and North Africa (excluding high income)	LIC	Low income	IDX	IDA	3.884e+07	7.11e+07	8.064e+07	1.73256	2.8518	70.3344	100	7.24035	11.9664		6.2			3.11513		9.113		2.9478	18361176															18.8987	1.31721	2.67755	3.17699
2009	LBY	Libya	MEA	Middle East and North Africa	MNA	Middle East and North Africa (excluding high income)	UMC	Upper middle income	IBD	IBRD	3.457e+07	4.004e+07	3.691e+07	2.17521		97.2764		2.4599	-25.3128	7.11984e+10	-0.790142	1.74053e+11	11607.2	-2.00699	28375.2	17.193		1.23413	6133984															18.1171	1.51936	1.63223	-3.92485	25.6819	26.5758
2003	LBN	Lebanon	MEA	Middle East and North Africa	MNA	Middle East and North Africa (excluding high income)	UMC	Upper middle income	IBD	IBRD	1.7319e+08	5.3464e+08	6.4803e+08	14.2411	23.6171				1.58125	2.43536e+10	3.2271	4.52298e+10	5549.56	-1.62261	10306.7	7.999		4.81204	4388375															20.9826	3.35051		1.23901	24.6091	25.2282
2000	PSE	West Bank and Gaza	MEA	Middle East and North Africa	MNA	Middle East and North Africa (excluding high income)	LMC	Lower middle income	LNX	Not classified	3.6933e+08	684500000	9.5565e+08	1.43744	20.0252	67.366		2.7982	10.4423	6.31238e+09	-8.55618	1.07779e+10	2160.18	-10.8632	3688.34	13.534		2.55524	2922153															21.371	1.15955	1.75262	3.0413	23.2589	23.7939
2006	TUN	Tunisia	MEA	Middle East and North Africa	MNA	Middle East and North Africa (excluding high income)	LMC	Lower middle income	IBD	IBRD	4.3541e+08	4.3685e+08	4.4128e+08	9.42425	4.3924	86.8829		3.22525	3.83714	3.71297e+10	5.2442	9.35953e+10	3639.73	4.26984	9174.92	12.51	108.288	0.930114	10201214															20.5983	2.93924	1.88737	2.05444	25.0308	25.9554
2007	LBY	Libya	MEA	Middle East and North Africa	MNA	Middle East and North Africa (excluding high income)	UMC	Upper middle income	IBD	IBRD	1.671e+07	1.941e+07	1.905e+07	6.945		86.0278		6.25099	11.0202	6.99009e+10	6.35232	1.70881e+11	11699.3	4.78741	28600.4	17.387		1.48237	5974787															17.4557	2.63631	2.53222	3.09493	25.6635	26.5574
2004	LBN	Lebanon	MEA	Middle East and North Africa	MNA	Middle East and North Africa (excluding high income)	UMC	Upper middle income	IBD	IBRD	1.9821e+08	2.6667e+08	2.9572e+08	8.97959	26.4427				-0.943341	2.58863e+10	6.29378	4.80765e+10	5665.17	2.08325	10521.5	7.85		4.04181	4569378															20.1981	2.89119		-0.840737	24.6701	25.2892
2008	EGY	Egypt, Arab Rep.	MEA	Middle East and North Africa	MNA	Middle East and North Africa (excluding high income)	LMC	Lower middle income	IBD	IBRD	1.17119e+09	1.68853e+09	1.63133e+09	5.83141	5.3397	80.4157	94.1026	18.3168	12.204	1.98878e+11	7.15628	7.53407e+11	2497.34	5.26716	9460.63	8.517		1.77869	79636079	9.2	13	16.2	20.8	40.8	27	3.9	31.1	3.9	30.7	75.3	0.6	6.6	27.4	21.9058	2.46368	3.60171	3.19658	26.7091	28.041
2000	IRN	Iran, Islamic Rep.	MEA	Middle East and North Africa	MNA	Middle East and North Africa (excluding high income)	UMC	Upper middle income	IBD	IBRD	1.1312e+08	1.2987e+08	1.6798e+08	0.0355866	0.489088	25.6155	62.3599	14.4768	24.9145	3.16233e+11	5.85807	8.68673e+11	4818.9	4.53124	13237.2	11.68	260.542	1.26132	65623405															19.6325	0.0355791	3.36688	3.909	27.1729	28.1834
2009	DJI	Djibouti	MEA	Middle East and North Africa	MNA	Middle East and North Africa (excluding high income)	LMC	Lower middle income	IDX	IDA	1.0795e+08	1.6583e+08	1.5034e+08	9.23255	3.09468	96.2		1.6755								11.717		1.39464	827823															19.5216	2.9188	1.28833
2002	YEM	Yemen, Rep.	MEA	Middle East and North Africa	MNA	Middle East and North Africa (excluding high income)	LIC	Low income	IDX	IDA	1.3685e+08	216500000	3.012e+08	1.06878	12.0995	43.0071		12.2385	8.64272	2.19508e+10	3.93523	7.50915e+10	1190.15	0.974921	4071.39	11.923		2.88957	18443691															20.2164	0.929182	3.1994	2.85319	24.5052	25.7351
2004	PSE	West Bank and Gaza	MEA	Middle East and North Africa	MNA	Middle East and North Africa (excluding high income)	LMC	Lower middle income	LNX	Not classified	7.9569e+08	1.16084e+09	1.33188e+09	0.473991	9.20628	77.5177		3.00417	-1.12399	6.30263e+09	10.3431	1.07612e+10	1947.28	7.55922	3324.83	26.786		2.55528	3236626	7.5	12	16.3	22.4	41.8	26.5	3	34	1.1	5.5	26.4	0.2	1.3	7	21.703	0.457828	1.81977	-0.96639	23.2574	23.7924
2006	IRQ	Iraq	MEA	Middle East and North Africa	MNA	Middle East and North Africa (excluding high income)	UMC	Upper middle income	IBD	IBRD	8.84265e+09	8.88932e+09	9.99791e+09	0.587962	0.597019	89.7657		53.231	18.005	1.14772e+11	10.1582	3.24162e+11	4181.4	8.04783	11810	9.064		1.93435	27448124	9.3	13.4	17.1	22.1	38.1	23.6	3.9	28.6	2.1	19.6	62.2	0.3	3.9	19.9	23.7188	0.558475	4.66788	3.58457	26.1594	27.1977
2006	IRN	Iran, Islamic Rep.	MEA	Middle East and North Africa	MNA	Middle East and North Africa (excluding high income)	UMC	Upper middle income	IBD	IBRD	9.153e+07	1.1724e+08	1.2156e+08	0.870277	0.387534	54.3598	109.163	10.0159	14.5826	4.20361e+11	4.9998	1.15471e+12	5957.95	3.82052	16366.1	11.2	73.8373	1.12947	70554760	5	9.1	13.8	21.4	50.6	34	2	44.8	0.4	3.2	14.6	0.1	0.7	3.9	19.3091	0.78661	2.9998	3.37415	27.4575	28.468
2004	TUN	Tunisia	MEA	Middle East and North Africa	MNA	Middle East and North Africa (excluding high income)	LMC	Lower middle income	IBD	IBRD	3.2196e+08	3.3369e+08	3.4599e+08	1.89893	4.59014	82.5036		3.63228	3.35158	3.4091e+10	6.23579	8.59354e+10	3401.52	5.4196	8574.44	14.23	116.746	0.771255	10022277															20.3551	1.3975	2.00144	1.92413	24.9454	25.87
2009	EGY	Egypt, Arab Rep.	MEA	Middle East and North Africa	MNA	Middle East and North Africa (excluding high income)	LMC	Lower middle income	IBD	IBRD	7.8499e+08	9.8274e+08	9.3985e+08	3.55144	3.78321	89.8754	88.7924	11.7635	11.1855	2.08173e+11	4.6736	7.88618e+11	2565.77	2.74007	9719.85	9.087		1.86447	81134798															21.3544	1.97976	3.15995	3.10976	26.7548	28.0867
2002	DJI	Djibouti	MEA	Middle East and North Africa	MNA	Middle East and North Africa (excluding high income)	LMC	Lower middle income	IDX	IDA	3.875e+07	7.41e+07	1.0217e+08	0.580649	2.53011	71.7508		0.63762								13.608		1.88214	746942	6	10.6	15.1	21.8	46.5	30.8	2.3	40	20.6	47.8	77.1	6	17.6	37.2	19.1353	0.552161	0.600815
2000	LBY	Libya	MEA	Middle East and North Africa	MNA	Middle East and North Africa (excluding high income)	UMC	Upper middle income	IBD	IBRD	1.197e+07	13750000	21750000	0.368433	0.023517	98.8053		-2.9	13.3069	4.80263e+10	3.67921	1.17406e+11	8963.67	2.09313	21912.8	20.661		1.54162	5357891															17.5883	0.360569	-1.78634	3.28284	25.2882	26.1821
2003	TUN	Tunisia	MEA	Middle East and North Africa	MNA	Middle East and North Africa (excluding high income)	LMC	Lower middle income	IBD	IBRD	3.0271e+08	3.0167e+08	3.4161e+08	1.9651	4.55415	79.6118		2.71259	2.68441	3.20899e+10	4.70241	8.08912e+10	3226.65	3.92308	8133.63	14.51	121.285	0.747117	9945277															20.3423	1.42792	1.72342	1.71362	24.885	25.8095
2004	DJI	Djibouti	MEA	Middle East and North Africa	MNA	Middle East and North Africa (excluding high income)	LMC	Lower middle income	IDX	IDA	4.511e+07	6.433e+07	6.98e+07	5.78669	3.71447	75.4575		3.12226								13.002		1.56242	771603															18.7543	2.45609	1.85642
2008	TUN	Tunisia	MEA	Middle East and North Africa	MNA	Middle East and North Africa (excluding high income)	LMC	Lower middle income	IBD	IBRD	3.3366e+08	3.7876e+08	3.2652e+08	5.79776	4.4073	93.3478		4.34503	6.34636	4.13e+10	4.23778	1.04108e+11	3965.65	3.13972	9996.48	12.444	103.33	1.059	10414433															20.2971	2.45797	2.17517	2.54718	25.1373	26.0618
2002	PSE	West Bank and Gaza	MEA	Middle East and North Africa	MNA	Middle East and North Africa (excluding high income)	LMC	Lower middle income	LNX	Not classified	5.8157e+08	9.7161e+08	1.37602e+09	0.265482	21.7047	72.083		5.70952	1.48786	5.0097e+09	-12.4892	8.55366e+09	1628.97	-14.697	2781.34	31.222		2.55528	3075373															21.7356	0.262458	2.44286	1.18801	23.0278	23.5628
2000	DJI	Djibouti	MEA	Middle East and North Africa	MNA	Middle East and North Africa (excluding high income)	LMC	Lower middle income	IDX	IDA	4.397e+07	7.224e+07	9.719e+07	0.596129	2.22936	70.0723										13.636		2.48454	717584															19.0853	0.565503
2005	IRN	Iran, Islamic Rep.	MEA	Middle East and North Africa	MNA	Middle East and North Africa (excluding high income)	UMC	Upper middle income	IBD	IBRD	8.26e+07	1.0067e+08	1.0847e+08	1.27585	0.455725	49.4108	100	13.4331	20.1662	4.00345e+11	3.1898	1.09972e+12	5738.7	1.99011	15763.9	12.1	72.1502	1.16942	69762347	5.3	9.6	14.2	21.3	49.6	33.3	2	43.6	0.4	3.2	13.6	0.1	0.7	3.8	19.1951	1.06364	3.29225	3.69777	27.4087	28.4192
2002	IRQ	Iraq	MEA	Middle East and North Africa	MNA	Middle East and North Africa (excluding high income)	UMC	Upper middle income	IBD	IBRD	9.717e+07	1.1338e+08	1.6533e+08			25.2139		19.3167	6.65337	9.67673e+10	-6.90018	2.7331e+11	3881.26	-9.60274	10962.3	9.559		2.94583	24931919															19.6166		3.65479	2.59387	25.9887	27.027
2009	YEM	Yemen, Rep.	MEA	Middle East and North Africa	MNA	Middle East and North Africa (excluding high income)	LIC	Low income	IDX	IDA	2.7755e+08	5.593e+08	5.2717e+08	0.514121	4.61595	89.9484		5.40776	-8.70527	2.86965e+10	3.86623	9.81675e+10	1274.47	0.98633	4359.81	12.513		2.81187	22516460															20.7762	0.493806	2.38942	-2.86036	24.7732	26.0031
2003	PSE	West Bank and Gaza	MEA	Middle East and North Africa	MNA	Middle East and North Africa (excluding high income)	LMC	Lower middle income	LNX	Not classified	6.7251e+08	1.04184e+09	1.29018e+09	0.324395	7.81446	75.2568		4.40303	-2.12561	5.71185e+09	14.0159	9.75253e+09	1810.43	11.1394	3091.17	25.48		2.55525	3154969															21.6712	0.318959	2.18809	-1.49844	23.159	23.6939
2005	DJI	Djibouti	MEA	Middle East and North Africa	MNA	Middle East and North Africa (excluding high income)	LMC	Lower middle income	IDX	IDA	5.692e+07	7.417e+07	7.924e+07	3.13326	3.6478	77.8004		3.10497								12.697		1.49869	783254															18.8811	1.85977	1.85113
2001	LBN	Lebanon	MEA	Middle East and North Africa	MNA	Middle East and North Africa (excluding high income)	UMC	Upper middle income	IBD	IBRD	1.129e+08	1.9897e+08	2.866e+08	8.23755					-1.52515	2.28113e+10	3.83967	4.23656e+10	5715.69	-0.0168638	10615.3	8.107		3.78465	3991001															20.1667	2.80551		-1.20863	24.5437	25.1628
2003	JOR	Jordan	MEA	Middle East and North Africa	MNA	Middle East and North Africa (excluding high income)	UMC	Upper middle income	IBD	IBRD	1.1353e+09	1.32122e+09	1.68817e+09	5.29047	21.2901	70.8222	59.7131	1.63	2.14933	1.68664e+10	4.16105	4.34257e+10	3103.84	1.92748	7991.43	14.5		2.16766	5434030															21.9401	2.36787	1.26478	1.50849	24.2417	25.1875
2004	IRN	Iran, Islamic Rep.	MEA	Middle East and North Africa	MNA	Middle East and North Africa (excluding high income)	UMC	Upper middle income	IBD	IBRD	1.4966e+08	1.8865e+08	2.0528e+08	1.59821	0.543034	43.5594	88.9538	14.7615	24.663	3.8797e+11	4.37451	1.06573e+12	5626.72	3.12061	15456.3	10.3	70.2928	1.20862	68951281															19.833	1.24804	3.38632	3.89886	27.3773	28.3878
2000	JOR	Jordan	MEA	Middle East and North Africa	MNA	Middle East and North Africa (excluding high income)	UMC	Upper middle income	IBD	IBRD	4.6553e+08	5.5418e+08	7.4092e+08	10.6449	21.5069	67.2403	60.889	0.666881	-0.411669	1.4541e+10	4.24525	3.74387e+10	2838.67	2.39883	7308.68	13.7		1.7871	5122493															21.1166	3.06043	0.625323	-0.400848	24.0934	25.0391
2003	IRQ	Iraq	MEA	Middle East and North Africa	MNA	Middle East and North Africa (excluding high income)	UMC	Upper middle income	IBD	IBRD	2.19747e+09	2.28765e+09	2.95182e+09			33.6898		33.6162	7.80423	6.47365e+10	-33.1008	1.82842e+11	2524.38	-34.9598	7129.88	9.68		2.81802	25644499															22.4988		4.20838	2.75189	25.5867	26.625
2005	TUN	Tunisia	MEA	Middle East and North Africa	MNA	Middle East and North Africa (excluding high income)	LMC	Lower middle income	IBD	IBRD	3.6482e+08	3.6835e+08	3.7463e+08	2.20839	4.31529	84.1683		2.01779	4.17558	3.52795e+10	3.48654	8.89316e+10	3490.68	2.62137	8799.21	12.872	111.059	0.839528	10106771	6.4	11.2	15.6	22.1	44.7	29.1	2.5	37.7	3.3	15.1	41.2	0.7	4	14	20.4346	1.53313	1.45156	2.13644	24.9797	25.9043
2004	DZA	Algeria	MEA	Middle East and North Africa	MNA	Middle East and North Africa (excluding high income)	UMC	Upper middle income	IBD	IBRD	3.0675e+08	3.1697e+08	3.4154e+08	1.03352	2.8831	80.7103		3.9618	12.2435	1.34304e+11	4.3	3.87244e+11	4108.13	2.9345	11845.2	17.65	103.517	1.31785	32692163															20.3421	0.90488	2.08541	3.19981	26.3165	27.3755
2000	TUN	Tunisia	MEA	Middle East and North Africa	MNA	Middle East and North Africa (excluding high income)	LMC	Lower middle income	IBD	IBRD	2.3295e+08	2.2284e+08	3.0243e+08	3.49608	3.70673	73.9887		2.96231	3.28334	2.91423e+10	4.70986	7.3461e+10	3001.78	3.6878	7566.79	14.94	130.993	0.980883	9708350	6	10.2	14.9	21.6	47.3	31.6	2.4	40.8	5.9	22.8	50.4	1.2	6.4	19.2	20.2205	1.96464	1.80646	1.90443	24.7886	25.7132
2001	PSE	West Bank and Gaza	MEA	Middle East and North Africa	MNA	Middle East and North Africa (excluding high income)	LMC	Lower middle income	LNX	Not classified	3.9867e+08	9.9759e+08	1.45811e+09	0.478967	20.1249	68.1897		1.22278	2.34469	5.72466e+09	-9.31064	9.77441e+09	1909.63	-11.5986	3260.54	25.298		2.55527	2997784															21.7936	0.462321	1.03048	1.58795	23.1612	23.6962
2009	DZA	Algeria	MEA	Middle East and North Africa	MNA	Middle East and North Africa (excluding high income)	UMC	Upper middle income	IBD	IBRD	2.8331e+08	3.0239e+08	2.6822e+08	2.00192	0.109563	96.2361		5.73706	-11.1575	1.55603e+11	1.6	4.48659e+11	4403.8	-0.134668	12697.7	10.16	100.276	1.72209	35333881															20.1005	1.44449	2.4476	-3.10726	26.4637	27.5227
2000	IRQ	Iraq	MEA	Middle East and North Africa	MNA	Middle East and North Africa (excluding high income)	UMC	Upper middle income	IBD	IBRD	9.119e+07	1.0183e+08	1.543e+08			18.1586		4.97896	43.6781	1.01597e+11	1.40647	2.86952e+11	4323.73	-1.59512	12212	9.33		3.00466	23497585															19.5476		2.3083	4.47013	26.0374	27.0757
2009	LBN	Lebanon	MEA	Middle East and North Africa	MNA	Middle East and North Africa (excluding high income)	UMC	Upper middle income	IBD	IBRD	4.635e+08	5.8008e+08	5.5702e+08	13.5399	21.3042	96.1691		1.1951	10.2937	3.55615e+10	10.0545	6.60454e+10	7388.59	8.95039	13722.2	6.355		1.00828	4813026															20.8313	3.30015	1.01283	3.02703	24.9877	25.6068
2001	YEM	Yemen, Rep.	MEA	Middle East and North Africa	MNA	Middle East and North Africa (excluding high income)	LIC	Low income	IDX	IDA	1.0758e+08	3.7183e+08	5.3705e+08	1.57319	13.1279	38.3176		11.9116	2.65514	2.11197e+10	3.80365	7.22484e+10	1178.66	0.853194	4032.08	11.591		2.88352	17918373															20.7947	1.23469	3.17242	1.70336	24.4666	25.6965
2000	SYR	Syrian Arab Republic	MEA	Middle East and North Africa	MNA	Middle East and North Africa (excluding high income)	LIC	Low income	IDX	IDA	9.946e+07	1.5976e+08	1.9197e+08	1.39709	0.931393	57.707	90.9091	-3.84615	9.70099		2.74286			0.25823		9.54		2.44802	16410848															19.766	1.13629	-2.05671	2.96802
2003	DJI	Djibouti	MEA	Middle East and North Africa	MNA	Middle East and North Africa (excluding high income)	LMC	Lower middle income	IDX	IDA	4.469e+07	7.926e+07	9.394e+07	2.28674	3.96561	73.1729		1.98197								13.294		1.68584	759641															19.0513	1.56498	1.43554
2001	TUN	Tunisia	MEA	Middle East and North Africa	MNA	Middle East and North Africa (excluding high income)	LMC	Lower middle income	IBD	IBRD	3.755e+08	3.6622e+08	5.3465e+08	2.04619	4.20169	75.4561		1.98333	3.91435	3.02486e+10	3.79618	7.62497e+10	3088.51	2.88949	7785.43	14.4	128.892	0.877371	9793903															20.7903	1.4641	1.43616	2.07373	24.8259	25.7504
2008	DZA	Algeria	MEA	Middle East and North Africa	MNA	Middle East and North Africa (excluding high income)	UMC	Upper middle income	IBD	IBRD	3.3307e+08	3.2483e+08	2.7678e+08	1.54307	0.0606043	91.0146		4.85859	15.307	1.53153e+11	2.4	4.41593e+11	4409.74	0.738171	12714.8	11.33	102.243	1.63619	34730608															20.1319	1.21842	2.28432	3.42253	26.4478	27.5068
2009	PSE	West Bank and Gaza	MEA	Middle East and North Africa	MNA	Middle East and North Africa (excluding high income)	LMC	Lower middle income	LNX	Not classified	2.28064e+09	2.82767e+09	2.77305e+09	4.13401	10.391	96.3863	96.4302	2.75393	0.228994	8.24531e+09	8.66254	1.40782e+10	2235.05	5.8018	3816.17	24.548		2.66795	3689099	7.7	11.9	15.9	21.9	42.6	27.4	3.2	34.5	0.3	3.1	20.9	0.1	0.6	4.9	22.4364	2.12671	1.73762	0.227039	23.5261	24.061
2009	MAR	Morocco	MEA	Middle East and North Africa	MNA	Middle East and North Africa (excluding high income)	LMC	Lower middle income	IBD	IBRD	9.8723e+08	1.04596e+09	9.2076e+08	2.12097	6.74844	99.0162		0.971863	0.146912	8.97906e+10	4.24376	2.04129e+11	2771.05	2.96436	6299.67	8.96	104.821	1.23619	31929087															21.3339	1.49646	0.861337	0.146389	25.9139	26.7352
2003	MAR	Morocco	MEA	Middle East and North Africa	MNA	Middle East and North Africa (excluding high income)	LMC	Lower middle income	IBD	IBRD	4.835e+08	5.8439e+08	6.8876e+08	4.44228	6.94129	87.5316	97.1741	1.16773	1.06261	6.74516e+10	5.96116	1.53344e+11	2235.42	4.71081	5081.98	11.92	108.907	1.10781	29782884															21.0436	2.19675	0.995152	0.924957	25.6278	26.4491
2002	SYR	Syrian Arab Republic	MEA	Middle East and North Africa	MNA	Middle East and North Africa (excluding high income)	LIC	Low income	IDX	IDA	3.477e+07	6.282e+07	8.302e+07	0.532845	0.625514	59.3606	91.8182	-0.130505	-1.30518		5.9			3.92842		11.68		1.87929	17084632															18.9277	0.510395	-0.130138	-1.0816
2008	DJI	Djibouti	MEA	Middle East and North Africa	MNA	Middle East and North Africa (excluding high income)	LMC	Lower middle income	IDX	IDA	7.763e+07	1.4082e+08	1.272e+08	22.7858	3.03556	94.6148		11.9586								10.779		1.34506	816358															19.3544	3.81977	3.17634
2004	EGY	Egypt, Arab Rep.	MEA	Middle East and North Africa	MNA	Middle East and North Africa (excluding high income)	LMC	Lower middle income	IBD	IBRD	1.36169e+09	1.50284e+09	1.74505e+09	1.58957	4.23704	55.0754	63.2872	11.2706	11.6699	1.55268e+11	4.09207	5.88198e+11	2093.35	2.20315	7930.18	10.32		1.83133	74172073	9	12.7	16.1	20.8	41.4	27.4	3.9	31.8	4.4	32.6	75.8	0.6	7.3	28.3	21.9732	1.24344	3.11731	3.15199	26.4616	27.7935
2006	EGY	Egypt, Arab Rep.	MEA	Middle East and North Africa	MNA	Middle East and North Africa (excluding high income)	LMC	Lower middle income	IBD	IBRD	7.7223e+08	9.0903e+08	9.7572e+08	9.34353	4.95841	62.1725	71.311	7.64453	7.35998	1.73312e+11	6.84384	6.56556e+11	2254.51	4.96739	8540.72	10.49		1.77186	76873663															21.3918	2.93068	2.73139	2.69379	26.5715	27.9034
2007	EGY	Egypt, Arab Rep.	MEA	Middle East and North Africa	MNA	Middle East and North Africa (excluding high income)	LMC	Lower middle income	IBD	IBRD	1.01377e+09	1.13869e+09	1.17746e+09	8.87354	5.86746	67.9664	77.6852	9.31897	12.5957	1.85597e+11	7.08783	7.03092e+11	2372.38	5.2283	8987.25	8.8		1.7517	78232126															21.5798	2.87938	2.92807	3.22808	26.64	27.9719
2002	MAR	Morocco	MEA	Middle East and North Africa	MNA	Middle East and North Africa (excluding high income)	LMC	Lower middle income	IBD	IBRD	3.4419e+08	3.6439e+08	5.1742e+08	1.13729	6.81195	86.5212	101.781	2.79562	1.20854	6.36569e+10	3.12145	1.44717e+11	2134.85	1.89368	4853.35	11.59	109.732	1.12132	29454768															20.7575	0.9752	1.75175	1.02143	25.5699	26.3912
2007	SYR	Syrian Arab Republic	MEA	Middle East and North Africa	MNA	Middle East and North Africa (excluding high income)	LIC	Low income	IDX	IDA	5.307e+07	8.42e+07	7.389e+07	3.07378	2.55028	80.4087	108	3.90771	11.9672		5.7			1.3451		8.42		4.20734	19878254															18.8112	1.84152	2.07208	3.17706
2002	EGY	Egypt, Arab Rep.	MEA	Middle East and North Africa	MNA	Middle East and North Africa (excluding high income)	LMC	Lower middle income	IBD	IBRD	1.17006e+09	1.30873e+09	1.78917e+09	0.736363	3.2932	47.3619	47.2675	2.73724	3.16558	1.44548e+11	2.3902	5.47588e+11	2022.07	0.481793	7660.17	10.01		1.88145	71485043															21.9982	0.682202	1.73191	1.86955	26.39	27.7219
2003	SYR	Syrian Arab Republic	MEA	Middle East and North Africa	MNA	Middle East and North Africa (excluding high income)	LIC	Low income	IDX	IDA	8.785e+07	1.1839e+08	1.447e+08	0.732999	4.07272	62.8016	96.3636	5.79683	0.597454		0.6			-1.30963		10.28		1.91648	17415214															19.4833	0.679491	2.45782	0.56664
2010	JOR	Jordan	MEA	Middle East and North Africa	MNA	Middle East and North Africa (excluding high income)	UMC	Upper middle income	IBD	IBRD	5.4145e+08	954750000	9.8483e+08	6.30094	13.5206	100	100	4.83933	8.43146	2.67959e+10	2.31139	6.89911e+10	3690.11	-2.87747	9500.89	12.5		5.20477	7261539	8.2	12.1	15.8	21.5	42.4	27.5	3.5	33.7	0.1	2.1	18.1	0	0.4	3.8	21.4011	2.54008	2.28043	2.82862	24.7047	25.6504
2011	SYR	Syrian Arab Republic	MEA	Middle East and North Africa	MNA	Middle East and North Africa (excluding high income)	LIC	Low income	IDX	IDA	1.0947e+08	3.3552e+08	2.7844e+08			104.753		4.75316								8.629		-1.3173	21082966															20.1379		2.26284
2010	SYR	Syrian Arab Republic	MEA	Middle East and North Africa	MNA	Middle East and North Africa (excluding high income)	LIC	Low income	IDX	IDA	9.599e+07	1.3106e+08	1.2841e+08			100		4.39741								8.61		0.736023	21362529															19.3639		2.18685
2012	LBN	Lebanon	MEA	Middle East and North Africa	MNA	Middle East and North Africa (excluding high income)	UMC	Upper middle income	IBD	IBRD	5.9939e+08	7.1158e+08	6.9818e+08	7.03428	15.0828	111.88		6.58147	7.44534	3.98269e+10	2.72015	7.39672e+10	7190.74	-3.51674	13354.8	6.409		6.26388	5538634															21.0571	2.64896	2.58313	2.70522	25.101	25.72
2011	EGY	Egypt, Arab Rep.	MEA	Middle East and North Africa	MNA	Middle East and North Africa (excluding high income)	LMC	Lower middle income	IBD	IBRD	2.9967e+08	4.2373e+08	3.6105e+08	-0.204532	6.06957	110.065	114.756	10.0649	11.663	2.22751e+11	1.76457	8.43842e+11	2635.19	-0.363937	9982.85	11.849		2.11379	84529250															20.3977	-0.203132	3.00466	3.1514	26.8225	28.1544
2019	IRN	Iran, Islamic Rep.	MEA	Middle East and North Africa	MNA	Middle East and North Africa (excluding high income)	UMC	Upper middle income	IBD	IBRD																11.992
2014	DZA	Algeria	MEA	Middle East and North Africa	MNA	Middle East and North Africa (excluding high income)	UMC	Upper middle income	IBD	IBRD	1.4215e+08	1.6062e+08	1.4049e+08	0.702593	1.14703	120.95		2.91693	-0.301034	1.83023e+11	3.8	5.27718e+11	4702.09	1.71045	13557.8	10.207	102.889	2.03359	38923687															19.4538	0.65479	1.79184	-0.296663	26.626	27.685
2013	LBN	Lebanon	MEA	Middle East and North Africa	MNA	Middle East and North Africa (excluding high income)	UMC	Upper middle income	IBD	IBRD	5.0568e+08	6.216e+08	5.6135e+08	5.67801	16.145	117.274		4.82102	3.25491	4.087e+10	2.61916	7.59045e+10	6909.99	-3.90424	12833.4	6.382		6.56795	5914621															20.839	2.43741	2.27672	1.89612	25.1268	25.7459
2017	EGY	Egypt, Arab Rep.	MEA	Middle East and North Africa	MNA	Middle East and North Africa (excluding high income)	LMC	Lower middle income	IBD	IBRD	1.5073e+08	3.284e+07	3.284e+07	3.14769	10.51	231.094		29.5066	22.9326	2.7171e+11	4.18122	1.02931e+12	2817.32	2.02558	10672.8	11.77		2.09083	96442593															18.0003	1.86414	4.07805	3.82618	27.0211	28.3531
2017	JOR	Jordan	MEA	Middle East and North Africa	MNA	Middle East and North Africa (excluding high income)	UMC	Upper middle income	IBD	IBRD	2.09058e+09	2.97879e+09	2.97879e+09	4.98593	10.887	119.337		3.32439	1.70632	3.19047e+10	2.11573	8.21447e+10	3262.52	-0.262011	8399.97	14.879		2.35602	9779173															22.5079	2.30967	1.91632	1.30402	24.8792	25.8249
2019	YEM	Yemen, Rep.	MEA	Middle East and North Africa	MNA	Middle East and North Africa (excluding high income)	LIC	Low income	IDX	IDA																12.809
2016	LBN	Lebanon	MEA	Middle East and North Africa	MNA	Middle East and North Africa (excluding high income)	UMC	Upper middle income	IBD	IBRD	1.01802e+09	1.12934e+09	1.15242e+09	5.01275	14.8436	114.07		-0.78336	0.911477	4.24842e+10	1.60552	7.89025e+10	6330.42	-1.09608	11757	6.263		2.6949	6711121															21.5583	2.31494	-0.719621	0.817373	25.1655	25.7846
2015	IRQ	Iraq	MEA	Middle East and North Africa	MNA	Middle East and North Africa (excluding high income)	UMC	Upper middle income	IBD	IBRD	1.31479e+09	1.48294e+09	1.52782e+09	-4.26719	0.56592	118.539		1.39333	-26.1	1.88466e+11	2.47766	5.32303e+11	5298.1	-0.864992	14964	8.079		3.31622	35572261															21.8403	-2.15756	1.1341	-3.95545	26.6553	27.6936
2012	PSE	West Bank and Gaza	MEA	Middle East and North Africa	MNA	Middle East and North Africa (excluding high income)	LMC	Lower middle income	LNX	Not classified	1.40948e+09	2.00611e+09	1843000000	0.558411	15.4002	105.736	104.724	2.77909	1.40545	1.06492e+10	6.28424	1.81827e+10	2675.68	3.69357	4568.51	22.973		2.46769	3979998															22.0278	0.532837	1.74617	1.14115	23.7819	24.3169
2010	EGY	Egypt, Arab Rep.	MEA	Middle East and North Africa	MNA	Middle East and North Africa (excluding high income)	LMC	Lower middle income	IBD	IBRD	5.0003e+08	5.9916e+08	5.6714e+08	2.91729	5.68925	100	100	11.2652	10.1069	2.18888e+11	5.14723	8.2921e+11	2644.82	3.08086	10019.3	8.757		1.98478	82761235	9.4	13.1	16.4	21.1	40.1	26.1	4.1	30.2	1.7	21.4	68	0.2	4.1	22	20.8493	1.79196	3.11683	3.0088	26.805	28.1369
2012	SYR	Syrian Arab Republic	MEA	Middle East and North Africa	MNA	Middle East and North Africa (excluding high income)	LIC	Low income	IDX	IDA	5.2467e+08	1.6716e+09	1.35204e+09			143.2		36.7023								8.67		-3.08473	20442541															21.718		4.29617
2010	IRQ	Iraq	MEA	Middle East and North Africa	MNA	Middle East and North Africa (excluding high income)	UMC	Upper middle income	IBD	IBRD	2.04835e+09	2.17833e+09	2.31115e+09	1.00796	0.127566	100		2.87775	16.5867	1.38517e+11	6.40256	3.91228e+11	4657.28	3.65212	13154.1	8.583		2.61894	29741976															22.2542	0.886994	1.77906	3.50266	26.3474	27.3857
2012	LBY	Libya	MEA	Middle East and North Africa	MNA	Middle East and North Africa (excluding high income)	UMC	Upper middle income	IBD	IBRD	1.3283e+08	8.712e+07	8.378e+07	1.74049		122.519		6.0598	8.98067	6.3276e+10	123.14	1.54686e+11	10066.6	121.78	24609	19.03		0.611355	6285750															18.9369	1.32117	2.50156	2.89131	25.5639	26.4578
2018	SYR	Syrian Arab Republic	MEA	Middle East and North Africa	MNA	Middle East and North Africa (excluding high income)	LIC	Low income	IDX	IDA	3.07421e+09	9.99082e+09	1.0795e+10													8.12		-0.952015	16906283															23.7955
2016	MAR	Morocco	MEA	Middle East and North Africa	MNA	Middle East and North Africa (excluding high income)	LMC	Lower middle income	IBD	IBRD	1.57028e+09	2.06231e+09	2.11424e+09	2.08434	6.17885	107.955		1.63531	1.48316	1.14585e+11	1.05986	2.60497e+11	3214.92	-0.221496	7308.76	9.3	98.8089	1.32598	35126296															22.1651	1.48073	1.26755	1.18538	26.1577	26.979
2015	DJI	Djibouti	MEA	Middle East and North Africa	MNA	Middle East and North Africa (excluding high income)	LMC	Lower middle income	IDX	IDA	9.72e+07	1.7339e+08	1.7744e+08	5.07051	2.58829	112.479		-0.84739	2.4799		7.67507			5.87297		11.094		1.68781	913993															19.6873	2.32617	-0.769247	1.63974
2011	MAR	Morocco	MEA	Middle East and North Africa	MNA	Middle East and North Africa (excluding high income)	LMC	Lower middle income	IBD	IBRD	1.251e+09	1.44024e+09	1.27365e+09	2.48727	7.15821	100.907		0.906925	-0.690981	9.81066e+10	5.2457	2.23035e+11	2948.85	3.83532	6703.88	8.91	97.4853	1.34654	32781850															21.6583	1.64249	0.814005	-0.645262	26.0025	26.8237
2010	IRN	Iran, Islamic Rep.	MEA	Middle East and North Africa	MNA	Middle East and North Africa (excluding high income)	UMC	Upper middle income	IBD	IBRD	7.704e+07	1.1244e+08	1.0248e+08	0.749169	0.24247	100		10.0894	15.8826	4.8707e+11	5.79794	1.33795e+12	6603.21	4.59645	18138.6	13.52	100	1.14214	73762519															19.1383	0.692482	3.00708	3.45936	27.6048	28.6153
2015	LBY	Libya	MEA	Middle East and North Africa	MNA	Middle East and North Africa (excluding high income)	UMC	Upper middle income	IBD	IBRD	8.943e+07	1.5737e+08	1.5828e+08	0					-19.3985	3.78674e+10	-8.86204	9.25716e+10	5899.9	-9.66117	14423	16.095		0.880701	6418315															19.573	0		-3.65901	25.0505	25.9444
2010	PSE	West Bank and Gaza	MEA	Middle East and North Africa	MNA	Middle East and North Africa (excluding high income)	LMC	Lower middle income	LNX	Not classified	2.06753e+09	2.51256e+09	2.44684e+09	2.01884	10.402	100	100	3.74916	13.4436	8913100000	8.09909	1.52184e+10	2354.13	5.32786	4019.49	23.734		2.59703	3786161	7.5	11.7	15.7	21.9	43.2	27.8	3.1	35.3	0.2	3.7	21.9	0	0.7	5.3	22.3112	1.45203	2.03201	3.29303	23.6039	24.1389
2013	SYR	Syrian Arab Republic	MEA	Middle East and North Africa	MNA	Middle East and North Africa (excluding high income)	LIC	Low income	IDX	IDA	1.91449e+09	3.63793e+09	3.08089e+09													8.673		-4.28912	19584274															22.5416
2016	SYR	Syrian Arab Republic	MEA	Middle East and North Africa	MNA	Middle East and North Africa (excluding high income)	LIC	Low income	IDX	IDA	2.79269e+09	8899750000	8.4881e+09													8.253		-3.06627	17453933															23.5551
2012	IRN	Iran, Islamic Rep.	MEA	Middle East and North Africa	MNA	Middle East and North Africa (excluding high income)	UMC	Upper middle income	IBD	IBRD	1.1243e+08	1.5179e+08	1.3547e+08	0.778443	0.222091	151.977		25.7366	24.0161	4.62737e+11	-7.44456	1.27111e+12	6125.73	-8.5533	16827	12.63	119.85	1.20515	75539862															19.4174	0.715747	3.94144	3.87231	27.5536	28.5641
2018	IRN	Iran, Islamic Rep.	MEA	Middle East and North Africa	MNA	Middle East and North Africa (excluding high income)	UMC	Upper middle income	IBD	IBRD	1.4762e+08	1.6587e+08	1.5692e+08													11.995	94.8044	1.38648	81800269															19.5644
2017	LBN	Lebanon	MEA	Middle East and North Africa	MNA	Middle East and North Africa (excluding high income)	UMC	Upper middle income	IBD	IBRD	1.02518e+09	1.30304e+09	1.30304e+09	4.72416	13.226	118.999		4.32135	3.63324	4.27187e+10	0.551995	7.9338e+10	6271.22	-0.935234	11647	6.114		1.49011	6811873															21.6811	2.25686	2.16984	2.00169	25.1711	25.7901
2010	MAR	Morocco	MEA	Middle East and North Africa	MNA	Middle East and North Africa (excluding high income)	LMC	Lower middle income	IBD	IBRD	8.1986e+08	985500000	8.9868e+08	1.3309	6.8899	100		0.993557	0.975622	9.32167e+10	3.81572	2.11918e+11	2839.93	2.48565	6456.26	9.09	100	1.28922	32343389															21.3096	1.09715	0.876811	0.86403	25.9513	26.7726
2019	DJI	Djibouti	MEA	Middle East and North Africa	MNA	Middle East and North Africa (excluding high income)	LMC	Lower middle income	IDX	IDA						120.251		3.31925								11.03																				1.91484
2010	LBY	Libya	MEA	Middle East and North Africa	MNA	Middle East and North Africa (excluding high income)	UMC	Upper middle income	IBD	IBRD	1.846e+07	7.61e+06	7.74e+06	2.38587		100		2.7999	14.1611	7.47734e+10	5.02129	1.82793e+11	12064.8	3.94223	29493.9	17.617		1.03278	6197663															16.5551	1.60399	1.75319	3.34489	25.7309	26.6248
2011	TUN	Tunisia	MEA	Middle East and North Africa	MNA	Middle East and North Africa (excluding high income)	LMC	Lower middle income	IBD	IBRD	9.3418e+08	9.2523e+08	7.9149e+08	0.944466	4.37562	103.24		3.24003	4.27931	4.32064e+10	-1.91718	1.08913e+11	4022.24	-2.89086	10139.1	18.334	97.8011	0.997673	10741880															21.1826	0.841555	1.89174	2.16032	25.1824	26.107
2017	SYR	Syrian Arab Republic	MEA	Middle East and North Africa	MNA	Middle East and North Africa (excluding high income)	LIC	Low income	IDX	IDA	2.92051e+09	1.04278e+10	1.04278e+10													8.031		-2.23595	17068002															23.7609
2012	MAR	Morocco	MEA	Middle East and North Africa	MNA	Middle East and North Africa (excluding high income)	LMC	Lower middle income	IBD	IBRD	1.3746e+09	1.47114e+09	1.36152e+09	2.89209	6.62272	102.206		1.28712	0.369335	1.0106e+11	3.00996	2.29748e+11	2995.45	1.58051	6809.83	8.99	95.3713	1.39361	33241898															21.725	1.78376	1.07057	0.361416	26.0321	26.8534
2015	EGY	Egypt, Arab Rep.	MEA	Middle East and North Africa	MNA	Middle East and North Africa (excluding high income)	LMC	Lower middle income	IBD	IBRD	2.5503e+08	2.52453e+09	2.58095e+09	2.08153	5.50812	156.784	122.807	10.3705	9.93089	2.49941e+11	4.37202	9.46846e+11	2703.74	2.09372	10242.5	13.052		2.20704	92442547	9.1	12.8	16	20.6	41.5	27.8	3.9	31.8	1.3	16.1	61.9	0.2	3	18.5	22.3646	1.47951	3.03443	2.99132	26.9376	28.2696
2016	DJI	Djibouti	MEA	Middle East and North Africa	MNA	Middle East and North Africa (excluding high income)	LMC	Lower middle income	IDX	IDA	8.27e+07	1.8535e+08	1.8869e+08	6.11012	2.21456	115.559		2.73841	0.14955		6.91858			5.17875		11.046		1.64064	929112															19.7488	2.50972	1.73231	0.148998
2018	TUN	Tunisia	MEA	Middle East and North Africa	MNA	Middle East and North Africa (excluding high income)	LMC	Lower middle income	IBD	IBRD	6.6894e+08	8.0527e+08	7.6561e+08	2.48035	4.77109	145.545		7.30759	6.90752	5.08991e+10	2.48283	1.28305e+11	4401.06	1.31525	11094	15.478	79.1392	1.14583	11565204															21.1493	1.63991	2.68671	2.63096	25.3463	26.2708
2018	LBN	Lebanon	MEA	Middle East and North Africa	MNA	Middle East and North Africa (excluding high income)	UMC	Upper middle income	IBD	IBRD	1.11878e+09	1.41963e+09	1.35291e+09	4.64712	12.253	126.231		6.07699	5.86643	4.28042e+10	0.199991	7.94967e+10	6249.77	-0.342081	11607.2	6.167		0.542459	6848925															21.7187	2.24077	2.50436	2.46958	25.173	25.7921
2013	JOR	Jordan	MEA	Middle East and North Africa	MNA	Middle East and North Africa (excluding high income)	UMC	Upper middle income	IBD	IBRD	9.5232e+08	1.40033e+09	1.34477e+09	5.71438	15.6842	114.125		4.82456	5.59978	2.90161e+10	2.82877	7.47073e+10	3405.47	-2.35524	8768.03	12.6		5.17291	8520420															21.7126	2.4437	2.27744	2.42375	24.7843	25.73
2018	MAR	Morocco	MEA	Middle East and North Africa	MNA	Middle East and North Africa (excluding high income)	LMC	Lower middle income	IBD	IBRD	5.9524e+08	8.1165e+08	771000000	3.07494	5.86679	110.85		1.91296	1.06602	1.23009e+11	2.99021	2.79648e+11	3357.36	1.64863		9.04	99.3596	1.25079	36029138															21.1563	1.84188	1.40402	0.927297	26.2287	27.0499
2013	DJI	Djibouti	MEA	Middle East and North Africa	MNA	Middle East and North Africa (excluding high income)	LMC	Lower middle income	IDX	IDA	1.0758e+08	149250000	1.3345e+08	14.0005	1.74493	111.938		2.70603								11.726		1.73086	883293	4.9	9.7	14.6	20.9	50	34.1	1.7	44.1	22.7	44.6	75	7.6	18.1	36.3	19.4024	3.33351	1.72114
2019	IRQ	Iraq	MEA	Middle East and North Africa	MNA	Middle East and North Africa (excluding high income)	UMC	Upper middle income	IBD	IBRD																7.905
2014	PSE	West Bank and Gaza	MEA	Middle East and North Africa	MNA	Middle East and North Africa (excluding high income)	LMC	Lower middle income	LNX	Not classified	1.88593e+09	2.48784e+09	2.26935e+09	1.25603	14.1916	109.424	107.108	1.73299	2.10621	1.08655e+10	-0.181891	1.8552e+10	2603.52	-2.49449	4445.31	26.946		2.34408	4173398															22.2359	1.05135	1.31742	1.49015	23.802	24.337
2014	JOR	Jordan	MEA	Middle East and North Africa	MNA	Middle East and North Africa (excluding high income)	UMC	Upper middle income	IBD	IBRD	1.695e+09	2.69716e+09	2.60673e+09	5.99641	17.5333	117.434		2.89893	3.44432	2.99145e+10	3.09633	7.70205e+10	3353.62	-1.52251	8634.54	11.9		4.58358	8920049															22.3745	2.49119	1.78599	1.95031	24.8148	25.7605
2011	LBN	Lebanon	MEA	Middle East and North Africa	MNA	Middle East and North Africa (excluding high income)	UMC	Upper middle income	IBD	IBRD	3.5792e+08	4.7549e+08	4.3207e+08	7.82782	17.1614	104.971		4.97149	3.36187	3.87722e+10	0.917699	7.20084e+10	7452.83	-3.918	13841.5	6.436		4.91033	5202343	7.9	12.7	17	22.5	40	24.8	3.1	31.8	0	0.1	1.9	0	0	0.3	20.5772	2.75489	2.30683	1.92706	25.0741	25.6932
2013	LBY	Libya	MEA	Middle East and North Africa	MNA	Middle East and North Africa (excluding high income)	UMC	Upper middle income	IBD	IBRD	1.3238e+08	1.2883e+08	1.1457e+08	1.07171		125.711		2.60582	-6.66792	5.46705e+10	-13.6	1.33649e+11	8649.9	-14.0731	21145.8	18.308		0.549084	6320359															19.2498	0.931181	1.68583	-2.59603	25.4177	26.3116
2019	SYR	Syrian Arab Republic	MEA	Middle East and North Africa	MNA	Middle East and North Africa (excluding high income)	LIC	Low income	IDX	IDA																8.182
2014	SYR	Syrian Arab Republic	MEA	Middle East and North Africa	MNA	Middle East and North Africa (excluding high income)	LIC	Low income	IDX	IDA	1.76868e+09	4.17431e+09	3.53033e+09													8.449		-4.53656	18715672															22.6778
2013	IRN	Iran, Islamic Rep.	MEA	Middle East and North Africa	MNA	Middle East and North Africa (excluding high income)	UMC	Upper middle income	IBD	IBRD	9.9e+07	1.3161e+08	1.1577e+08	0.652513	0.284544	211.652		39.266	35.5675	4.61838e+11	-0.194073	1.26864e+12	6038.53	-1.42345	16587.5	10.44	118.631	1.23942	76481943	6.8	11.1	15.5	22	44.6	29	2.7	37.4	0.1	1.2	8.1	0	0.2	1.9	19.2603	0.613331	4.36367	4.26478	27.5516	28.5621
2014	TUN	Tunisia	MEA	Middle East and North Africa	MNA	Middle East and North Africa (excluding high income)	LMC	Lower middle income	IBD	IBRD	6.7267e+08	9.227e+08	7.9601e+08	2.15138	4.92653	119.004		4.62555	4.50841	4.75993e+10	2.9714	1.19987e+11	4302.49	1.94524	10845.6	15.058	93.4635	1.00155	11063201															21.1883	1.50936	2.23623	2.21117	25.2792	26.2038
2013	TUN	Tunisia	MEA	Middle East and North Africa	MNA	Middle East and North Africa (excluding high income)	LMC	Lower middle income	IBD	IBRD	6.4148e+08	7.1466e+08	6.3086e+08	2.28886	4.95235	113.743		5.31624	3.82252	4.62257e+10	2.87552	1.16524e+11	4220.39	1.8804	10638.6	15.934	93.496	0.972019	10952951															20.9557	1.56583	2.37264	2.05074	25.2499	26.1745
2016	TUN	Tunisia	MEA	Middle East and North Africa	MNA	Middle East and North Africa (excluding high income)	LMC	Lower middle income	IBD	IBRD	6.1597e+08	6.4682e+08	6.6888e+08	1.48931	4.35677	128.796		3.6294	4.70366	4.8776e+10	1.26253	1.22953e+11	4314.95	0.151744	10877	15.514	92.5177	1.103	11303946															21.0143	1.18882	2.00067	2.2526	25.3037	26.2282
2016	IRN	Iran, Islamic Rep.	MEA	Middle East and North Africa	MNA	Middle East and North Africa (excluding high income)	UMC	Upper middle income	IBD	IBRD	8.887e+07	1.1619e+08	1.2053e+08	0.804818	0.31744	306.494		8.65126	1.60719	5.40581e+11	13.3962	1.48495e+12	6794.29	11.8687	18663.5	12.43	97.8784	1.35625	79564016	6.1	10.5	14.9	21.7	46.7	30.9	2.4	40	0.3	2.5	11.6	0	0.5	3	19.3006	0.736426	2.85418	1.25279	27.7091	28.7195
2016	LBY	Libya	MEA	Middle East and North Africa	MNA	Middle East and North Africa (excluding high income)	UMC	Upper middle income	IBD	IBRD	1.2451e+08	1.7949e+08	1.8292e+08	0					-2.55756	3.68088e+10	-2.79547	8.99838e+10	5669.73	-3.90118	13860.4	16.239		1.14403	6492164															19.7177	0		-1.6684	25.0222	25.916
2018	YEM	Yemen, Rep.	MEA	Middle East and North Africa	MNA	Middle East and North Africa (excluding high income)	LIC	Low income	IDX	IDA	1.51421e+09	7.98522e+09	7.66129e+09	-1.04813	12.4487				47.1703	1.90356e+10	-2.70147	6.51187e+10	667.945	-4.96801	2284.97	12.934		2.35702	28498687															23.4526	-0.915002		4.54702	24.3627	25.5926
2019	LBY	Libya	MEA	Middle East and North Africa	MNA	Middle East and North Africa (excluding high income)	UMC	Upper middle income	IBD	IBRD																17.3
2015	JOR	Jordan	MEA	Middle East and North Africa	MNA	Middle East and North Africa (excluding high income)	UMC	Upper middle income	IBD	IBRD	1.67975e+09	2.14105e+09	2.19535e+09	4.20646	14.0584	116.404		-0.876913	2.27242	3.06299e+10	2.3917	7.88626e+10	3305.42	-1.43727	8510.43	13.075		3.81124	9266575															22.2028	2.14361	-0.791608	1.55922	24.8384	25.7841
2015	MAR	Morocco	MEA	Middle East and North Africa	MNA	Middle East and North Africa (excluding high income)	LMC	Lower middle income	IBD	IBRD	1.034e+09	1.51828e+09	1.56274e+09	3.21498	6.82304	106.218		1.55791	2.12905	1.13384e+11	4.53638	2.57765e+11	3222.05	3.10311	7324.99	9.46	96.7614	1.36884	34663603															21.8629	1.88432	1.22646	1.4999	26.1472	26.9685
2014	IRQ	Iraq	MEA	Middle East and North Africa	MNA	Middle East and North Africa (excluding high income)	UMC	Upper middle income	IBD	IBRD	1.21215e+09	1.36927e+09	1.28606e+09	-4.33687	0.310848	116.91		2.23597	-0.690607	1.83909e+11	0.7	5.19434e+11	5344.33	-2.97223	15094.6	7.925		3.71486	34411951															21.668	-2.17334	1.54445	-0.644955	26.6309	27.6692
2015	PSE	West Bank and Gaza	MEA	Middle East and North Africa	MNA	Middle East and North Africa (excluding high income)	LMC	Lower middle income	LNX	Not classified	1.32458e+09	1.87221e+09	1.90913e+09	0.828042	14.4075	110.99	108.407	1.43161	-3.63898	1.12381e+10	3.42873	1.91881e+10	2631.81	1.08664	4493.61	25.821		2.29048	4270092															22.0631	0.754416	1.15622	-2.00322	23.8357	24.3707
2015	YEM	Yemen, Rep.	MEA	Middle East and North Africa	MNA	Middle East and North Africa (excluding high income)	LIC	Low income	IDX	IDA	6.0499e+08	1.77841e+09	1.79463e+09	-0.0362313	7.8598				27.1294	2.40802e+10	-16.6785	8.23757e+10	908.758	-18.7991	3108.76	14.023		2.57807	26497889															22.0012	-0.0362234		3.99411	24.5978	25.8277
2010	LBN	Lebanon	MEA	Middle East and North Africa	MNA	Middle East and North Africa (excluding high income)	UMC	Upper middle income	IBD	IBRD	3.1679e+08	4.4509e+08	4.2344e+08	11.1398	17.9962	100		3.98348	0.237234	3.84196e+10	8.03725	7.13536e+10	7756.74	4.98278	14406	6.462		2.86798	4953061															20.5571	3.10568	2.0907	0.235063	25.065	25.6841
2012	DJI	Djibouti	MEA	Middle East and North Africa	MNA	Middle East and North Africa (excluding high income)	LMC	Lower middle income	IDX	IDA	1.0333e+08	1.4846e+08	1.3307e+08	8.12615	2.45751	108.989		3.73121								12.289		1.6799	868136	4.3	9.8	14.4	21.2	50.3	34.4	1.3	45.1	18.3	38.7	68.6	7.9	16.2	32.6	19.3995	2.792	2.02737
2016	PSE	West Bank and Gaza	MEA	Middle East and North Africa	MNA	Middle East and North Africa (excluding high income)	LMC	Lower middle income	LNX	Not classified	1.70117e+09	2.40166e+09	2.45442e+09	2.20825	15.608	110.747	110.164	-0.219107	1.17561	1.17672e+10	4.70844	2.00916e+10	2694.52	2.38279	4600.69	26.89		2.24611	4367088	7.3	11.9	16.6	23.2	41.1	25.2	2.9	33.7	1	5	23.6	0.2	1.1	6.2	22.3143	1.53307	-0.21739	1.00027	23.8817	24.4167
2014	YEM	Yemen, Rep.	MEA	Middle East and North Africa	MNA	Middle East and North Africa (excluding high income)	LIC	Low income	IDX	IDA	6.0716e+08	1.16344e+09	1.06031e+09	-0.539237	7.75066	157.583		8.10473	7.16332	2.89003e+10	-0.18869	9.88648e+10	1119.15	-2.80298	3828.48	13.467		2.65414	25823485	7.3	11.5	15.3	21.2	44.7	29.4	3	36.7	18.8	52.2	81.6	4.5	17.3	39.3	21.475	-0.516029	2.78938	2.66696	24.7803	26.0102
2013	EGY	Egypt, Arab Rep.	MEA	Middle East and North Africa	MNA	Middle East and North Africa (excluding high income)	LMC	Lower middle income	IBD	IBRD	3.0444e+08	5.51251e+09	4.94846e+09	1.45267	6.17947	129.057	121.522	9.46972	8.71267	2.32686e+11	2.18547	8.81481e+11	2632.06	-0.105957	9970.98	13.154		2.26794	88404640															23.0155	1.16822	2.94402	2.8612	26.8661	28.198
2014	DJI	Djibouti	MEA	Middle East and North Africa	MNA	Middle East and North Africa (excluding high income)	LMC	Lower middle income	IDX	IDA	1.1422e+08	1.6611e+08	1.5024e+08	6.90363	1.60258	113.44		1.34186	1.33177		7.06154			5.22659		11.745		1.72879	898696															19.5209	2.6304	1.10372	1.09767
2013	IRQ	Iraq	MEA	Middle East and North Africa	MNA	Middle East and North Africa (excluding high income)	UMC	Upper middle income	IBD	IBRD	1.42745e+09	1.54154e+09	1.45794e+09	-0.995279	0.309839	114.353		1.8795	0.0149521	1.8263e+11	7.6	5.15823e+11	5508.04	3.48825	15557	8.021		3.89625	33157050															21.7934	-0.878032	1.38841	0.0149516	26.6239	27.6622
2018	JOR	Jordan	MEA	Middle East and North Africa	MNA	Middle East and North Africa (excluding high income)	UMC	Upper middle income	IBD	IBRD	2.13414e+09	2.52395e+09	2.43077e+09	2.24918	10.5849	124.662		4.46181	1.76506	3.25238e+10	1.94029	8.37386e+10	3266.75	0.129636	8410.86	15.025		1.79216	9956011															22.3046	1.54983	2.20103	1.33335	24.8984	25.8441
2019	JOR	Jordan	MEA	Middle East and North Africa	MNA	Middle East and North Africa (excluding high income)	UMC	Upper middle income	IBD	IBRD																14.945
2013	YEM	Yemen, Rep.	MEA	Middle East and North Africa	MNA	Middle East and North Africa (excluding high income)	LIC	Low income	IDX	IDA	7.2527e+08	1.03963e+09	9.6743e+08	-0.330496	8.2704	145.769		10.9684	9.20896	2.89549e+10	4.82352	9.90517e+10	1151.42	2.0143	3938.89	13.507		2.71652	25147109															21.3833	-0.324758	3.09024	2.91626	24.7822	26.0121
2010	YEM	Yemen, Rep.	MEA	Middle East and North Africa	MNA	Middle East and North Africa (excluding high income)	LIC	Low income	IDX	IDA	3.2626e+08	6.6708e+08	6.3447e+08	0.610358	4.93743	100		11.1748	23.6163	3.09067e+10	7.70231	1.05729e+11	1334.78	4.73288	4566.16	12.905		2.79579	23154855															20.9614	0.577686	3.10881	3.85553	24.8474	26.0773
2019	DZA	Algeria	MEA	Middle East and North Africa	MNA	Middle East and North Africa (excluding high income)	UMC	Upper middle income	IBD	IBRD						151.362		1.95177								12.349																				1.42186
2011	LBY	Libya	MEA	Middle East and North Africa	MNA	Middle East and North Africa (excluding high income)	UMC	Upper middle income	IBD	IBRD	5.1312e+08	6.411e+08	6.1076e+08	0		115.518		15.5185	18.2507	2.83571e+10	-62.0759	6.93226e+10	4539	-62.3781	11096.2	19.568		0.799933	6247439															20.9234	0	3.43622	3.5981	24.7613	25.6552
2012	DZA	Algeria	MEA	Middle East and North Africa	MNA	Middle East and North Africa (excluding high income)	UMC	Upper middle income	IBD	IBRD	1.4405e+08	1.4732e+08	1.3663e+08	0.71768	0.102764	113.818		8.89145	7.4591	1.7152e+11	3.4	4.94552e+11	4588.07	1.4018	13229	10.97	103.913	1.95142	37383887															19.4259	0.66709	2.88138	2.70705	26.5611	27.6201
2012	EGY	Egypt, Arab Rep.	MEA	Middle East and North Africa	MNA	Middle East and North Africa (excluding high income)	LMC	Lower middle income	IBD	IBRD	1.07331e+09	1.81343e+09	1.57543e+09	1.00142	6.88557	117.892	117.577	7.11173	19.4829	2.2771e+11	2.2262	8.62628e+11	2634.85	-0.0129596	9981.55	12.597		2.21474	86422240	9.8	13.6	16.7	21.2	38.6	24.7	4.3	28.3	1.3	16.8	65.1	0.2	3	19.6	21.8709	0.882379	2.6598	3.66334	26.8445	28.1764
2011	JOR	Jordan	MEA	Middle East and North Africa	MNA	Middle East and North Africa (excluding high income)	UMC	Upper middle income	IBD	IBRD	5.9574e+08	9.741e+08	9.8652e+08	5.08146	12.597	104.169		4.16927	6.38652	2.74891e+10	2.58678	7.07758e+10	3587.18	-2.78935	9235.88	12.9		5.38289	7663131															21.4028	2.32829	2.13497	2.55341	24.7302	25.6759
2014	LBN	Lebanon	MEA	Middle East and North Africa	MNA	Middle East and North Africa (excluding high income)	UMC	Upper middle income	IBD	IBRD	7.0612e+08	8.2095e+08	7.4093e+08	5.927	14.889	119.449		1.8546	1.14434	4.16401e+10	1.88429	7.73347e+10	6649.21	-3.77396	12349	6.28		5.71377	6262410															21.1166	2.47971	1.37666	0.979848	25.1455	25.7646
2013	MAR	Morocco	MEA	Middle East and North Africa	MNA	Middle East and North Africa (excluding high income)	LMC	Lower middle income	IBD	IBRD	1.69517e+09	2.00865e+09	1.82541e+09	3.14616	6.44199	104.128		1.88065	1.30729	1.05643e+11	4.53542	2.40168e+11	3087.12	3.06034	7018.24	9.23	96.9513	1.41523	33715693	6.7	10.7	14.7	20.9	47	31.9	2.7	39.5	1	7.7	31.3	0.2	1.6	8.8	22.0182	1.86368	1.38895	1.08289	26.0765	26.8978
2018	DZA	Algeria	MEA	Middle East and North Africa	MNA	Middle East and North Africa (excluding high income)	UMC	Upper middle income	IBD	IBRD	1.3943e+08	1.4398e+08	1.3646e+08	0.866905	1.03132	148.464		4.26999	7.55601	2.01192e+11	1.4	5.80107e+11	4764.38	-0.615183	13737.4	12.145	93.2735	2.00737	42228429															19.4247	0.784065	2.1582	2.71984	26.7207	27.7796
2018	DJI	Djibouti	MEA	Middle East and North Africa	MNA	Middle East and North Africa (excluding high income)	LMC	Lower middle income	IDX	IDA	9.973e+07	1.7733e+08	1.721e+08	8.96508	1.99465	116.388		0.147971	1.30119		5.46019			3.82999		11.122		1.55787	958920															19.6567	2.88958	0.147436	1.07917
2012	JOR	Jordan	MEA	Middle East and North Africa	MNA	Middle East and North Africa (excluding high income)	UMC	Upper middle income	IBD	IBRD	9.7698e+08	1157500000	1156250000	4.93592	12.2671	108.873		4.5152	4.50061	2.82178e+10	2.65117	7.26521e+10	3487.61	-2.7757	8979.52	12.2		5.43159	8090872															21.5616	2.29979	2.21264	2.20948	24.7564	25.7021
2016	JOR	Jordan	MEA	Middle East and North Africa	MNA	Middle East and North Africa (excluding high income)	UMC	Upper middle income	IBD	IBRD	2.0787e+09	2.72797e+09	2.77904e+09	3.96196	11.1608	115.498		-0.77858	1.00742	3.12437e+10	2.00373	8.04428e+10	3271.09	-1.03874	8422.03	15.275		3.02809	9551467															22.4385	2.08545	-0.715854	0.886609	24.8582	25.804
2017	PSE	West Bank and Gaza	MEA	Middle East and North Africa	MNA	Middle East and North Africa (excluding high income)	LMC	Lower middle income	LNX	Not classified	1.35313e+09	2.14718e+09	2.14718e+09	1.40278	14.7804	110.982	108.875	0.212571	4.69984	1.21367e+10	3.14024	2.07225e+10	2724.41	1.10936	4651.72	27.444		1.98869	4454805															22.1806	1.1396	0.211002	2.25181	23.9126	24.4476
2011	IRN	Iran, Islamic Rep.	MEA	Middle East and North Africa	MNA	Middle East and North Africa (excluding high income)	UMC	Upper middle income	IBD	IBRD	7.258e+07	1.0579e+08	9.405e+07	0.732942	0.227935	120.869		20.8693	23.743	4.99956e+11	2.64572	1.37335e+12	6698.68	1.44585	18400.9	12.45	109.293	1.17582	74634956															19.0525	0.679445	3.732	3.86088	27.6309	28.6414
2017	LBY	Libya	MEA	Middle East and North Africa	MNA	Middle East and North Africa (excluding high income)	UMC	Upper middle income	IBD	IBRD	4.0244e+08	4.3187e+08	4.3187e+08						14.4298	4.66279e+10	26.6759	1.13988e+11	7085.53	24.9711	17321.5	17.122		1.35489	6580724															20.5768			3.36364	25.2586	26.1525
2011	IRQ	Iraq	MEA	Middle East and North Africa	MNA	Middle East and North Africa (excluding high income)	UMC	Upper middle income	IBD	IBRD	1.82738e+09	1.91469e+09	1901250000	1.12086	0.120054	105.801		5.80146	24.6894	1.4897e+11	7.54647	4.20752e+11	4848.44	4.10458	13694	8.194		3.2527	30725300															22.0589	0.964309	2.4586	3.89993	26.4202	27.4585
2018	EGY	Egypt, Arab Rep.	MEA	Middle East and North Africa	MNA	Middle East and North Africa (excluding high income)	LMC	Lower middle income	IBD	IBRD	7.9959e+08	2.06374e+09	1.96938e+09	2.70934	10.1699	264.375		14.4015	21.4262	2.86149e+11	5.31412	1.08401e+12	2907.32	3.19443	11013.7	11.436		2.03326	98423595															22.0941	1.72229	3.36168	3.75831	27.0729	28.4048
2014	MAR	Morocco	MEA	Middle East and North Africa	MNA	Middle East and North Africa (excluding high income)	LMC	Lower middle income	IBD	IBRD	1.58629e+09	2.24015e+09	1.99194e+09	3.20253	7.07541	104.588		0.44231	0.37781	1.08463e+11	2.66949	2.46579e+11	3125.08	1.22949	7104.53	9.7	97.032	1.40385	34192347															22.1055	1.88062	0.429027	0.369354	26.1028	26.9241
2014	IRN	Iran, Islamic Rep.	MEA	Middle East and North Africa	MNA	Middle East and North Africa (excluding high income)	UMC	Upper middle income	IBD	IBRD	5.32e+07	8.117e+07	6.792e+07	0.484607	0.306117	248.102		17.2213	10.8381	4.83099e+11	4.60342	1.32705e+12	6236.29	3.27496	17130.7	10.57	88.5345	1.27813	77465753	6.3	10.9	15.3	21.9	45.6	29.8	2.4	38.8	0.2	2.5	10.5	0	0.5	2.8	18.727	0.467402	3.54014	3.07834	27.5966	28.6071
2016	DZA	Algeria	MEA	Middle East and North Africa	MNA	Middle East and North Africa (excluding high income)	UMC	Upper middle income	IBD	IBRD	1.4851e+08	1.4455e+08	148000000	1.0237	1.24288	134.845		6.39769	1.54862	1.95868e+11	3.2	5.64756e+11	4830.12	1.10457	13926.9	10.202	95.5228	2.05135	40551404															19.5059	0.898036	2.55514	1.22143	26.6939	27.7528
2019	PSE	West Bank and Gaza	MEA	Middle East and North Africa	MNA	Middle East and North Africa (excluding high income)	LMC	Lower middle income	LNX	Not classified																29.866
2017	IRQ	Iraq	MEA	Middle East and North Africa	MNA	Middle East and North Africa (excluding high income)	UMC	Upper middle income	IBD	IBRD	2.46711e+09	2.90751e+09	2.90751e+09	-2.57447	0.556854	119.418		0.184059	14.6359	2.11719e+11	-2.49464	5.97981e+11	5637.91	-4.94092	15923.7	7.891		2.54087	37552781															22.4837	-1.67454	0.183035	3.37779	26.7717	27.81
2011	DJI	Djibouti	MEA	Middle East and North Africa	MNA	Middle East and North Africa (excluding high income)	LMC	Lower middle income	IDX	IDA	1.005e+08	1.414e+08	1.2447e+08	6.37538	2.61146	105.069		5.06871				2.34271e+09			2744.27	12.418		1.59118	853674															19.3327	2.55169	2.32583			22.2677
2019	TUN	Tunisia	MEA	Middle East and North Africa	MNA	Middle East and North Africa (excluding high income)	LMC	Lower middle income	IBD	IBRD																15.51
2010	DJI	Djibouti	MEA	Middle East and North Africa	MNA	Middle East and North Africa (excluding high income)	LMC	Lower middle income	IDX	IDA	1.0761e+08	1.3203e+08	1.1876e+08	3.23415	2.89214	100		3.95008		1.12861e+09			1343.27			12.477		1.48382	840198															19.2858	1.89	2.08253		21.5374
2017	DZA	Algeria	MEA	Middle East and North Africa	MNA	Middle East and North Africa (excluding high income)	UMC	Upper middle income	IBD	IBRD	1.7504e+08	1.7468e+08	1.7468e+08	0.717464	1.07036	142.384		5.59112	4.69847	1.98414e+11	1.3	5.72098e+11	4793.87	-0.7505	13822.4	11.996	97.8382	2.04495	41389198															19.6716	0.666915	2.42223	2.25152	26.7068	27.7657
2014	EGY	Egypt, Arab Rep.	MEA	Middle East and North Africa	MNA	Middle East and North Africa (excluding high income)	LMC	Lower middle income	IBD	IBRD	3.0756e+08	3.5376e+09	3.18703e+09	1.50958	6.4054	142.053	126.777	10.0702	11.2476	2.39471e+11	2.91591	9.07184e+11	2648.29	0.616853	10032.5	13.105		2.25925	90424654															22.5755	1.20006	3.00519	3.11527	26.8948	28.2268
2015	LBN	Lebanon	MEA	Middle East and North Africa	MNA	Middle East and North Africa (excluding high income)	UMC	Upper middle income	IBD	IBRD	8.6357e+08	9.6561e+08	9.6902e+08	4.32084	14.9695	114.971		-3.74915	3.0463	4.18129e+10	0.415031	7.76557e+10	6400.58	-3.73931	11887.3	6.233		4.22519	6532678															21.3849	2.16973	-2.032	1.83299	25.1496	25.7687
2010	DZA	Algeria	MEA	Middle East and North Africa	MNA	Middle East and North Africa (excluding high income)	UMC	Upper middle income	IBD	IBRD	1.9509e+08	201250000	1.8423e+08	1.42698	0.12195	100		3.91106	16.1152	1.61205e+11	3.6	4.6481e+11	4480.72	1.74678	12919.5	9.96	100	1.80502	35977455															19.7248	1.15357	2.07291	3.47387	26.4991	27.558
2019	LBN	Lebanon	MEA	Middle East and North Africa	MNA	Middle East and North Africa (excluding high income)	UMC	Upper middle income	IBD	IBRD																6.196
2015	DZA	Algeria	MEA	Middle East and North Africa	MNA	Middle East and North Africa (excluding high income)	UMC	Upper middle income	IBD	IBRD	8.17e+07	7.113e+07	7.243e+07	-0.324014	1.20341	126.737		4.78445	-6.4556	1.89795e+11	3.7	5.47244e+11	4777.35	1.60048	13774.8	11.206	96.4955	2.04539	39728025															18.7913	-0.318597	2.26926	-2.56404	26.6624	27.7213
2013	PSE	West Bank and Gaza	MEA	Middle East and North Africa	MNA	Middle East and North Africa (excluding high income)	LMC	Lower middle income	LNX	Not classified	2.10305e+09	2.60233e+09	2.45518e+09	1.5194	12.0142	107.56	105.542	1.7244	8.20926	1.08853e+10	2.21742	1.85858e+10	2670.13	-0.207438	4559.03	23.397		2.40085	4076708															22.3146	1.20548	1.31313	2.8021	23.8038	24.3388
2017	TUN	Tunisia	MEA	Middle East and North Africa	MNA	Middle East and North Africa (excluding high income)	LMC	Lower middle income	IBD	IBRD	7.2776e+08	8.1164e+08	8.1164e+08	2.03684	4.74796	135.633		5.30885	5.35268	4.9666e+10	1.82468	1.25197e+11	4343.92	0.671393	10950	15.379	84.3989	1.13908	11433443															21.2077	1.45999	2.37128	2.37936	25.3217	26.2463
2017	IRN	Iran, Islamic Rep.	MEA	Middle East and North Africa	MNA	Middle East and North Africa (excluding high income)	UMC	Upper middle income	IBD	IBRD	1.2486e+08	1.4028e+08	1.4028e+08	1.10548	0.292943	337.104		9.98718	12.2492	5.60881e+11	3.75519	1.54071e+12	6952.44	2.32769	19098	12.1	98.6042	1.38538	80673951															19.4523	0.954025	2.99695	3.20027	27.7459	28.7564
2012	TUN	Tunisia	MEA	Middle East and North Africa	MNA	Middle East and North Africa (excluding high income)	LMC	Lower middle income	IBD	IBRD	9.3454e+08	1.02213e+09	9.5716e+08	3.45055	5.02999	108.001		4.61184	4.89637	4.49336e+10	3.99767	1.13267e+11	4142.49	2.9898	10442.3	17.63	96.384	0.973861	10847002															21.3726	1.95205	2.23333	2.29191	25.2216	26.1462
2012	IRQ	Iraq	MEA	Middle East and North Africa	MNA	Middle East and North Africa (excluding high income)	UMC	Upper middle income	IBD	IBRD	1.20525e+09	1.30088e+09	1.21411e+09	1.55963	0.124311	112.244		6.0891	2.66977	1.69731e+11	13.9364	4.79389e+11	5322.39	9.77516	15032.6	7.965		3.72064	31890011	8.8	13.1	17.1	22.5	38.5	23.7	3.7	29.5	2.5	17.9	57.3	0.4	3.9	18.4	21.6104	1.22739	2.50632	1.7085	26.5506	27.5889
2018	PSE	West Bank and Gaza	MEA	Middle East and North Africa	MNA	Middle East and North Africa (excluding high income)	LMC	Lower middle income	LNX	Not classified	1.37081e+09	2.24041e+09	2.14965e+09	1.79606	16.9842	110.766	110.02	-0.195108	-0.0919258	1.22466e+10	0.905278	2.09101e+10	2680.32	-1.61856	4576.43	30.182		2.53301	4569087															22.1817	1.34852	-0.193891	-0.0917968	23.9217	24.4566
2017	YEM	Yemen, Rep.	MEA	Middle East and North Africa	MNA	Middle East and North Africa (excluding high income)	LIC	Low income	IDX	IDA	1.43332e+09	3.23401e+09	3.23401e+09	-1.0062	14.0595				19.8869	1.95641e+10	-5.94232	6.69267e+10	702.864	-8.19489	2404.42	13.175		2.42403	27834821															22.5901	-0.885751		3.68384	24.3901	25.62
2011	DZA	Algeria	MEA	Middle East and North Africa	MNA	Middle East and North Africa (excluding high income)	UMC	Upper middle income	IBD	IBRD	1.8651e+08	1.9335e+08	1.6932e+08	1.28552	0.101427	104.524		4.52421	18.231	1.6588e+11	2.9	4.7829e+11	4524.64	0.980205	13046.1	9.96	99.1266	1.88331	36661444	9.4	13.7	17.5	22.3	37.2	22.9	4	27.6	0.5	3.9	29.2	0.2	0.8	6.7	19.6404	1.06959	2.21459	3.59702	26.5277	27.5866
2016	YEM	Yemen, Rep.	MEA	Middle East and North Africa	MNA	Middle East and North Africa (excluding high income)	LIC	Low income	IDX	IDA	8.5919e+08	2.30111e+09	2.33782e+09	-1.81153	12.1756				4.72181	2.08001e+10	-13.6215	7.11549e+10	765.604	-15.7527	2619.05	13.524		2.49825	27168210															22.2656	-1.35603		2.25637	24.4514	25.6813
2011	YEM	Yemen, Rep.	MEA	Middle East and North Africa	MNA	Middle East and North Africa (excluding high income)	LIC	Low income	IDX	IDA	3.6565e+08	4.7755e+08	4.3608e+08	-1.58234	4.28987	119.544		19.5436	18.1137	2.6977e+10	-12.7149	9.22854e+10	1133.13	-15.108	3876.3	13.058		2.77999	23807588															20.5865	-1.23959	3.66645	3.59057	24.7114	25.9413
2014	LBY	Libya	MEA	Middle East and North Africa	MNA	Middle East and North Africa (excluding high income)	UMC	Upper middle income	IBD	IBRD	1.4015e+08	2.1028e+08	1.8642e+08	0					-17.309	4.15496e+10	-24	1.01573e+11	6530.86	-24.4979	15965.5	17.131		0.65726	6362037															19.7367	0		-3.54521	25.1433	26.0372
2013	DZA	Algeria	MEA	Middle East and North Africa	MNA	Middle East and North Africa (excluding high income)	UMC	Upper middle income	IBD	IBRD	1.4938e+08	2.0342e+08	1.8371e+08	0.806602	0.0999269	117.522		3.25424	-0.0952797	1.76322e+11	2.8	5.08399e+11	4623.02	0.761675	13329.8	9.82	101.771	2.00273	38140132															19.722	0.737815	1.89592	-0.0951361	26.5887	27.6477
2011	PSE	West Bank and Gaza	MEA	Middle East and North Africa	MNA	Middle East and North Africa (excluding high income)	LMC	Lower middle income	LNX	Not classified	1.9533e+09	2.43474e+09	2.24018e+09	2.28219	10.9094	102.877	103.76	2.87724	4.44991	1.00195e+10	12.4136	1.71076e+10	2580.37	9.61052	4405.78	20.936		2.52519	3882986	7.7	11.9	15.9	22	42.5	27.2	3.1	34.4	0.2	3.4	20.7	0.1	0.6	4.9	22.223	1.56316	1.7789	2.19842	23.721	24.2559
2015	SYR	Syrian Arab Republic	MEA	Middle East and North Africa	MNA	Middle East and North Africa (excluding high income)	LIC	Low income	IDX	IDA	2.04695e+09	4.92047e+09	4.64926e+09													8.392		-3.91335	17997408															22.9531
2019	MAR	Morocco	MEA	Middle East and North Africa	MNA	Middle East and North Africa (excluding high income)	LMC	Lower middle income	IBD	IBRD																9.028
2018	IRQ	Iraq	MEA	Middle East and North Africa	MNA	Middle East and North Africa (excluding high income)	UMC	Upper middle income	IBD	IBRD	2.2349e+09	2.29987e+09	2.21437e+09	-2.17863	0.330779	119.857		0.367441	15.3596	2.10528e+11	-0.562746	5.94616e+11	5477.7	-2.84164	15471.2	7.928		2.31846	38433600															22.2114	-1.52078	0.359639	3.42595	26.766	27.8043
2016	EGY	Egypt, Arab Rep.	MEA	Middle East and North Africa	MNA	Middle East and North Africa (excluding high income)	LMC	Lower middle income	IBD	IBRD	4.8165e+08	2.43735e+09	2.52508e+09	2.435	5.58391	178.442	111.484	13.8136	6.24566	2.60805e+11	4.34664	9.88002e+11	2761.39	2.13201	10460.9	12.407		2.14523	94447072															22.3427	1.62282	3.32011	2.53138	26.9802	28.3121
2018	LBY	Libya	MEA	Middle East and North Africa	MNA	Middle East and North Africa (excluding high income)	UMC	Upper middle income	IBD	IBRD	2.6464e+08	3.0331e+08	2.9272e+08						15.8266	5.03347e+10	7.94974	1.23049e+11	7536.75	6.36824	18424.5	17.287		1.47587	6678567															20.1879			3.45584	25.3351	26.229
2019	EGY	Egypt, Arab Rep.	MEA	Middle East and North Africa	MNA	Middle East and North Africa (excluding high income)	LMC	Lower middle income	IBD	IBRD						288.567		9.1505								11.293																				2.90993
2017	DJI	Djibouti	MEA	Middle East and North Africa	MNA	Middle East and North Africa (excluding high income)	LMC	Lower middle income	IDX	IDA	8.808e+07	1.4249e+08	1.4249e+08	5.96346	2.13126	116.216		0.568112	0.557408		5.0769			3.40909		11.164		1.59996	944097	5.4	10.4	15.1	21.5	47.6	32.3	1.9	41.6	17.1	40.2	70.6	5.7	14.9	32.5	19.4679	2.48576	0.54129	0.531961
2012	YEM	Yemen, Rep.	MEA	Middle East and North Africa	MNA	Middle East and North Africa (excluding high income)	LIC	Low income	IDX	IDA	4.6603e+08	7.1182e+08	6.7216e+08	-0.0402222	9.46574	131.361		9.88539	5.89316	2.76225e+10	2.39299	9.44938e+10	1128.69	-0.391763	3861.12	13.252		2.75734	24473178															21.0192	-0.0402113	2.98675	2.47406	24.735	25.9649
2015	IRN	Iran, Islamic Rep.	MEA	Middle East and North Africa	MNA	Middle East and North Africa (excluding high income)	UMC	Upper middle income	IBD	IBRD	9.24e+07	1.109e+08	1.1491e+08	0.531261	0.344672	282.09		13.6992	0.429237	4.76719e+11	-1.32065	1.30952e+12	6073.45	-2.6111	16683.4	11.06	94.3941	1.31635	78492215	6.3	10.7	15	21.6	46.4	30.6	2.4	39.5	0.3	2.4	11	0	0.5	2.9	19.2528	0.508996	3.31181	0.417043	27.5833	28.5938
2010	TUN	Tunisia	MEA	Middle East and North Africa	MNA	Middle East and North Africa (excluding high income)	LMC	Lower middle income	IBD	IBRD	4.4767e+08	5.5015e+08	4.958e+08	3.02944	4.68388	100		3.33898	3.81541	4.40509e+10	3.51061	1.11042e+11	4141.98	2.44438	10441	13.049	100	1.03541	10635244	6.7	11.6	16.1	22.6	42.9	27	2.6	35.8	2	9.1	30.3	0.4	2.3	9.3	20.7148	1.82772	1.92052	2.04894	25.2018	26.1263
2016	IRQ	Iraq	MEA	Middle East and North Africa	MNA	Middle East and North Africa (excluding high income)	UMC	Upper middle income	IBD	IBRD	2.09087e+09	2.2879e+09	2.3061e+09	-3.57727	0.564047	119.199		0.556521	-13.4104	2.17136e+11	15.2125	6.1328e+11	5930.95	11.9447	16751.4	8.093		2.87725	36610632															22.252	-1.98674	0.531187	-3.29056	26.7969	27.8352
2015	TUN	Tunisia	MEA	Middle East and North Africa	MNA	Middle East and North Africa (excluding high income)	LMC	Lower middle income	IBD	IBRD	5.1318e+08	4.9587e+08	5.1621e+08	2.24796	4.56617	124.285		4.43737	3.49222	4.81679e+10	1.19454	1.2142e+11	4308.42	0.137805	10860.5	15.218	97.4664	1.04975	11179949	7.8	12.3	16.5	22.5	40.9	25.6	3.2	32.8	0.3	3.2	18.3	0	0.6	4.4	20.7552	1.54933	2.19567	1.96358	25.2911	26.2157
2017	MAR	Morocco	MEA	Middle East and North Africa	MNA	Middle East and North Africa (excluding high income)	LMC	Lower middle income	IBD	IBRD	1.53406e+09	2.41627e+09	2.41627e+09	2.44281	6.21888	108.77		0.754663	0.682986	1.19438e+11	4.23485	2.71529e+11	3302.91	2.73689	7508.8	9.053	98.4459	1.287	35581294															22.2986	1.62578	0.696874	0.638672	26.1992	27.0205
1963	PST	Post-demographic dividend	NA	Aggregates			NA	Aggregates			2.7265e+08	2.8636e+08	1.89e+09					2.87403	3.26933	1.02953e+13	5.44579		13130.8	4.19522				1.20022	784053801															22.053		1.77784	1.90034	30.6559
1965	ROU	Romania	ECS	Europe and Central Asia	ECA	Europe and Central Asia (excluding high income)	UMC	Upper middle income	IBD	IBRD																		0.592613	19031576
1966	TEA	East Asia & Pacific (IDA & IBRD countries)	NA	Aggregates			NA	Aggregates			897689984	918500032	6186769920							3.14106e+11	7.57431		316.981	4.63006				2.81396	990927389															23.2388				27.1661
1961	COG	Congo, Rep.	SSF	Sub-Saharan Africa	SSA	Sub-Saharan Africa (excluding high income)	LMC	Lower middle income	IDB	Blend	110000	190000	1.7e+06						6.29396	1.60708e+09	8.35073		1540.66	5.76815				2.4124	1043116															15.0393			2.53899	21.8908
1967	MDA	Moldova	ECS	Europe and Central Asia	ECA	Europe and Central Asia (excluding high income)	LMC	Lower middle income	IDB	Blend																		1.55417	2918000
1968	PAN	Panama	LCN	Latin America and Caribbean			HIC	High income	IBD	IBRD	1.201e+07	1.29e+07	7.22e+07			27.8082	21.4919	1.61905	0.564118	4.49902e+09	6.97739		3135.93	3.93182				2.88824	1434669															18.7881		1.25904	0.537814	22.9203
1965	TEC	Europe & Central Asia (IDA & IBRD countries)	NA	Aggregates			NA	Aggregates			1.7638e+08	1.8941e+08	1.27803e+09															1.40072	332408546															21.6617
1961	TTO	Trinidad and Tobago	LCN	Latin America and Caribbean			HIC	High income	IBD	IBRD	80000	80000	720000			2.33197		1.52276	-4.24012	3.87454e+09	14.0371		4480.18	11.8166				1.96632	864818															14.1802		1.20732	-2.15136	22.7708
1961	LTU	Lithuania	ECS	Europe and Central Asia			HIC	High income	LNX	Not classified																		1.60657	2823550
1960	GIB	Gibraltar	ECS	Europe and Central Asia			HIC	High income	LNX	Not classified	470000	470000	4.34e+06															1.15524	23420															15.9765
1968	SSF	Sub-Saharan Africa	NA	Aggregates			NA	Aggregates			1.00359e+09	1.15247e+09	7.96971e+09						3.27352	3.32655e+11	3.01999		1205.55	0.456971				2.55136	275937224															23.4921			1.90157	27.2235
1966	KOR	Korea, Rep.	EAS	East Asia and Pacific			HIC	High income	LNX	Not classified	208360000	230630000	1500069888			3.3632	8.51653	11.2614	14.4998	3.76052e+10	11.9835		1277.54	9.20291				2.51439	29435571															21.8219		3.11649	3.36847	25.0436
1964	TSA	South Asia (IDA & IBRD)	NA	Aggregates			NA	Aggregates			1.67777e+09	1.80116e+09	1.21817e+10						1.59871	2.32127e+11	7.68389		372.032	5.36347				2.2023	623943332															23.9163			1.2483	26.8637
1962	BGR	Bulgaria	ECS	Europe and Central Asia	ECA	Europe and Central Asia (excluding high income)	UMC	Upper middle income	IBD	IBRD																		0.875259	8012946
1963	SVK	Slovak Republic	ECS	Europe and Central Asia			HIC	High income	LNX	Not classified																		1.02883	4282017
1961	KGZ	Kyrgyz Republic	ECS	Europe and Central Asia	ECA	Europe and Central Asia (excluding high income)	LMC	Lower middle income	IDX	IDA																		3.77625	2255900
1968	AND	Andorra	ECS	Europe and Central Asia			HIC	High income	LNX	Not classified																		5.30982	21890
1961	PNG	Papua New Guinea	EAS	East Asia and Pacific	EAP	East Asia and Pacific (excluding high income)	LMC	Lower middle income	IDB	Blend		10000	80000						0.0362767	2.4251e+09	6.18111		1055.74	4.27665				1.80988	2297059															11.9829			0.0362687	22.3023
1969	LDC	Least developed countries: UN classification	NA	Aggregates			NA	Aggregates			7.0576e+08	8.1722e+08	5.34881e+09						5.54254									2.54327	299473256															23.0933			2.41364
1965	KNA	St. Kitts and Nevis	LCN	Latin America and Caribbean			HIC	High income	IBD	IBRD																		-1.44639	49214
1965	GIN	Guinea	SSF	Sub-Saharan Africa	SSA	Sub-Saharan Africa (excluding high income)	LIC	Low income	IDX	IDA	2.323e+07	2.402e+07	1.5258e+08															1.74566	3801705															19.5363
1966	NZL	New Zealand	EAS	East Asia and Pacific			HIC	High income	LNX	Not classified						5.84968		2.75548										1.79105	2675900																	1.73815
1966	SMR	San Marino	ECS	Europe and Central Asia			HIC	High income	LNX	Not classified																		2.28623	17918
1968	FCS	Fragile and conflict affected situations	NA	Aggregates			NA	Aggregates			4.8494e+08	5.56e+08	3.99907e+09															2.63613	146274765															22.8025
1965	MMR	Myanmar	EAS	East Asia and Pacific	EAP	East Asia and Pacific (excluding high income)	LMC	Lower middle income	IDX	IDA	1.609e+07	1.711e+07	1.4898e+08			0.1741		17.6923	1.6911	4.11584e+09	10.6926		169.66	8.22152				2.25772	24259359															19.5125		3.56707	1.2963	22.8313
1968	LIC	Low income	NA	Aggregates			NA	Aggregates			5.4329e+08	6.4616e+08	4.40728e+09						3.16517									2.53999	191120090															22.8997			1.86942
1962	BWA	Botswana	SSF	Sub-Saharan Africa	SSA	Sub-Saharan Africa (excluding high income)	UMC	Upper middle income	IBD	IBRD	5.23e+06	5.24e+06	4.512e+07						1.36074	2.32549e+08	6.66667		443.984	4.40759				2.14063	523778															18.318			1.11495	19.9578
1969	GRD	Grenada	LCN	Latin America and Caribbean	LAC	Latin America and Caribbean (excluding high income)	UMC	Upper middle income	IDB	Blend																		-0.209855	94728
1966	PNG	Papua New Guinea	EAS	East Asia and Pacific	EAP	East Asia and Pacific (excluding high income)	LMC	Lower middle income	IDB	Blend	85560000	85590000	776700032						7.36065	3.40099e+09	5.81376		1339.15	3.55401				2.15872	2539674															21.1637			2.69388	22.6405
1962	NPL	Nepal	SAS	South Asia	SAS	South Asia (excluding high income)	LIC	Low income	IDX	IDA	8.32e+06	9.04e+06	5.888e+07						5.89709	2.79117e+09	1.91032		267.529	0.290005				1.60272	10433145															18.5842			2.47472	22.4429
1967	NPL	Nepal	SAS	South Asia	SAS	South Asia (excluding high income)	LIC	Low income	IDX	IDA	1.301e+07	1.419e+07	8.852e+07			3.58103		-2.80833	-5.66767	3.18341e+09	-1.5715		279.664	-3.39115				1.86601	11382967															18.9919		-1.75603	-2.43562	22.5744
1966	DNK	Denmark	ECS	Europe and Central Asia			HIC	High income	LNX	Not classified						11.312		7.06496		1.24887e+11	2.74091		26032.4	1.9192				0.803006	4797381																	2.65327		26.2438
1961	VUT	Vanuatu	EAS	East Asia and Pacific	EAP	East Asia and Pacific (excluding high income)	LMC	Lower middle income	IDX	IDA	280000	280000	2500000															3.11632	65705															15.4249
1964	TUR	Turkey	ECS	Europe and Central Asia	ECA	Europe and Central Asia (excluding high income)	UMC	Upper middle income	IBD	IBRD	1.5395e+08	1.6208e+08	1.07486e+09			6.21968e-05		1.11964	2.35244	1.07142e+11	5.45906		3542.54	2.97325				2.38535	30244261															21.4886		0.963492	1.59099	26.0906
1963	IRL	Ireland	ECS	Europe and Central Asia			HIC	High income	LNX	Not classified						5.56877		2.45362										0.583615	2852650																	1.62987
1968	KNA	St. Kitts and Nevis	LCN	Latin America and Caribbean			HIC	High income	IBD	IBRD																		-2.09865	46397
1961	FRO	Faroe Islands	ECS	Europe and Central Asia			HIC	High income	LNX	Not classified																		1.323	35076
1960	FRO	Faroe Islands	ECS	Europe and Central Asia			HIC	High income	LNX	Not classified																		1.30854	34615
1967	THA	Thailand	EAS	East Asia and Pacific	EAP	East Asia and Pacific (excluding high income)	UMC	Upper middle income	IBD	IBRD	5.73e+07	6.021e+07	3.988e+08			12.2621	24.8354	4.30966	-1.66769	2.67002e+10	8.61598		790.444	5.43369				2.97363	33778799															20.4971		2.1672	-1.28432	24.7011
1967	LCA	St. Lucia	LCN	Latin America and Caribbean	LAC	Latin America and Caribbean (excluding high income)	UMC	Upper middle income	IDB	Blend						8.67377		3.20718										1.67449	99365																	1.882
1961	CMR	Cameroon	SSF	Sub-Saharan Africa	SSA	Sub-Saharan Africa (excluding high income)	LMC	Lower middle income	IDB	Blend	6.76e+06	7.12e+06	6.093e+07						5.06445	5.00948e+09	1.18368		947.864	-0.885916				2.06659	5285017															18.6184			2.325	23.0277
1969	MNA	Middle East & North Africa (excluding high income)	NA	Aggregates			NA	Aggregates			3.5935e+08	4.6649e+08	2.97648e+09						0.80631	3.24235e+11	12.7671		2614.31	9.7811				2.71996	124023257															22.5072			0.737588	27.1979
1967	LTU	Lithuania	ECS	Europe and Central Asia			HIC	High income	LNX	Not classified																		1.20118	3044400
1960	SYC	Seychelles	SSF	Sub-Saharan Africa			HIC	High income	IBD	IBRD	1.08e+06	1.1e+06	1.013e+07							1.17996e+08			2829.64						41700															16.8242				19.2793
1963	NOR	Norway	ECS	Europe and Central Asia			HIC	High income	LNX	Not classified						9.94877		2.47161	3.3927	9.40855e+10	3.78504		25660.6	3.00326				0.756124	3666537																	1.63664	1.93582	25.9606
1967	NOR	Norway	ECS	Europe and Central Asia			HIC	High income	LNX	Not classified						11.849		4.57927	2.96498	1.14714e+11	6.25608		30311.2	5.37092				0.836537	3784539																	2.2264	1.80731	26.1589
1962	KAZ	Kazakhstan	ECS	Europe and Central Asia	ECA	Europe and Central Asia (excluding high income)	UMC	Upper middle income	IBD	IBRD																		3.86201	10756928
1967	CRI	Costa Rica	LCN	Latin America and Caribbean	LAC	Latin America and Caribbean (excluding high income)	UMC	Upper middle income	IBD	IBRD	1.11e+07	1.288e+07	7.757e+07			0.2808		1.20834	2.2778	5.63842e+09	5.65013		3323.11	2.43411				3.09132	1696732															18.8598		1.0213	1.56139	23.146
1964	PRT	Portugal	ECS	Europe and Central Asia			HIC	High income	LNX	Not classified						1.30137		3.4449	2.00839	5.04874e+10	6.31075		5587.75	6.2518				0.0554642	9035365																	1.95047	1.44738	25.3381
1969	PER	Peru	LCN	Latin America and Caribbean	LAC	Latin America and Caribbean (excluding high income)	UMC	Upper middle income	IBD	IBRD	2.999e+07	3.309e+07	1.9824e+08			9.43622e-08		6.23616	8.13843	4.36485e+10	3.51446		3333.77	0.689059				2.76742	13092852															19.7981		2.52988	2.7935	25.1926
1967	EUU	European Union	NA	Aggregates			NA	Aggregates			1.651e+07	1.753e+07	1.2688e+08					3.18332		5.77555e+12	4.68378		13312	3.91795				0.736951	433861577															19.3519		1.87488		30.0778
1968	UMC	Upper middle income	NA	Aggregates			NA	Aggregates			9.5604e+08	1.01478e+09	6.37396e+09							2.4931e+12	7.36637		1793.26	4.85242				2.3976	1390259908															23.2686				29.2377
1965	CMR	Cameroon	SSF	Sub-Saharan Africa	SSA	Sub-Saharan Africa (excluding high income)	LMC	Lower middle income	IDB	Blend	3.161e+07	3.228e+07	2.4173e+08						2.75243	5.65732e+09	2.02605		979.87	-0.280176				2.28637	5773543															19.9965			1.73711	23.1494
1969	BRB	Barbados	LCN	Latin America and Caribbean			HIC	High income	LNX	Not classified	1.08e+06	1.3e+06	8.91e+06			7.23689		5.83523										0.300508	237955															16.6958		2.46432
1967	NZL	New Zealand	EAS	East Asia and Pacific			HIC	High income	LNX	Not classified						6.20399		6.05692										1.78523	2724100																	2.50109
1969	ROU	Romania	ECS	Europe and Central Asia	ECA	Europe and Central Asia (excluding high income)	UMC	Upper middle income	IBD	IBRD																		1.05158	20009141
1963	SWE	Sweden	ECS	Europe and Central Asia			HIC	High income	LNX	Not classified						10.1413	80.6338	2.87174	2.7619	1.56786e+11	5.32793		20618	4.73594				0.563634	7604328																	1.77709	1.74034	26.4713
1963	BEN	Benin	SSF	Sub-Saharan Africa	SSA	Sub-Saharan Africa (excluding high income)	LIC	Low income	IDX	IDA	4.24e+06	4.26e+06	3.628e+07						2.54904	1.32136e+09	4.73003		519.637	3.08411				1.58406	2542859															18.0999			1.66529	21.6951
1962	PYF	French Polynesia	EAS	East Asia and Pacific			HIC	High income	LNX	Not classified																		3.58883	83655
1966	MIC	Middle income	NA	Aggregates			NA	Aggregates			4096669952	4629680128	30555480064							2.87278e+12	4.38439		1200.92	1.90288				2.43517	2392150640															24.836				29.3794
1967	PRI	Puerto Rico	LCN	Latin America and Caribbean			HIC	High income	LNX	Not classified									4.89614	2.31285e+10	6.22322		8742	5.39297				0.784686	2645674																		2.29186	24.5575
1960	NER	Niger	SSF	Sub-Saharan Africa	SSA	Sub-Saharan Africa (excluding high income)	LIC	Low income	IDX	IDA	30000	40000	380000							2.07491e+09			612.291					2.78873	3388764															13.5411				22.1463
1965	BWA	Botswana	SSF	Sub-Saharan Africa	SSA	Sub-Saharan Africa (excluding high income)	UMC	Upper middle income	IBD	IBRD	9.44e+06	1.03e+07	7.928e+07						3.84628	2.78447e+08	5.81396		497.232	3.52363				2.18826	559994															18.8816			2.05674	20.1379
1964	VCT	St. Vincent and the Grenadines	LCN	Latin America and Caribbean	LAC	Latin America and Caribbean (excluding high income)	UMC	Upper middle income	IDB	Blend									3.84862	1.49417e+08	3.66973		1755.55	2.55764				1.07851	85111																		2.05733	19.5154
1968	VIR	Virgin Islands (U.S.)	LCN	Latin America and Caribbean			HIC	High income	LNX	Not classified																		12.6121	55700
1968	MDV	Maldives	SAS	South Asia	SAS	South Asia (excluding high income)	UMC	Upper middle income	IDX	IDA	100000	290000	2.01e+06															2.22028	109891															15.2068
1963	HND	Honduras	LCN	Latin America and Caribbean	LAC	Latin America and Caribbean (excluding high income)	LMC	Lower middle income	IDX	IDA	5.01e+06	7.32e+06	48000000			1.65308		3.08146	2.13301	2.49316e+09	3.58044		1124.72	0.727412				2.79305	2216704															18.3799		1.8439	1.50158	22.33
1963	GTM	Guatemala	LCN	Latin America and Caribbean	LAC	Latin America and Caribbean (excluding high income)	UMC	Upper middle income	IBD	IBRD	1.011e+07	1.059e+07	6.72e+07			1.78407		0.151451	0.805343	7.2808e+09	9.54104		1584.33	6.41224				2.89787	4595510															18.7163		0.150878	0.736835	23.4017
1961	XKX	Kosovo	ECS	Europe and Central Asia	ECA	Europe and Central Asia (excluding high income)	UMC	Upper middle income	IDX	IDA																		1.98647	966000
1965	FRA	France	ECS	Europe and Central Asia			HIC	High income	LNX	Not classified						12.5253		2.7031	3.00188	7.9176e+11	4.86151		15893	3.62503				1.18616	49818028																	1.72013	1.81904	28.0907
1965	PER	Peru	LCN	Latin America and Caribbean	LAC	Latin America and Caribbean (excluding high income)	UMC	Upper middle income	IBD	IBRD	5.274e+07	5.558e+07	4.0178e+08			6.24215e-08		16.39	12.278	3.74548e+10	5.62173		3198.15	2.66342				2.84083	11711392															20.5046		3.49075	3.20261	25.0395
1960	SRB	Serbia	ECS	Europe and Central Asia	ECA	Europe and Central Asia (excluding high income)	UMC	Upper middle income	IBD	IBRD
1966	SAS	South Asia	NA	Aggregates			NA	Aggregates			1440179968	1723719936	11271849984					9.01473	6.29619	2.31843e+11	0.947803		355.509	-1.269				2.24529	652144182															23.8387		2.89507	2.53934	26.8625
1968	TSS	Sub-Saharan Africa (IDA & IBRD countries)	NA	Aggregates			NA	Aggregates			8.9692e+08	1.04153e+09	7.26417e+09						3.27352	3.32655e+11	3.01999		1205.55	0.456971				2.55136	275937224															23.3994			1.90157	27.2235
1966	GRL	Greenland	ECS	Europe and Central Asia			HIC	High income	LNX	Not classified																		3.26252	40500
1961	VCT	St. Vincent and the Grenadines	LCN	Latin America and Caribbean	LAC	Latin America and Caribbean (excluding high income)	UMC	Upper middle income	IDB	Blend									2.50229	1.48283e+08	4.52728		1804.61	3.01094				1.46129	82169																		1.64808	19.5078
1965	MKD	North Macedonia	ECS	Europe and Central Asia	ECA	Europe and Central Asia (excluding high income)	UMC	Upper middle income	IBD	IBRD																		1.47341	1592433
1968	ERI	Eritrea	SSF	Sub-Saharan Africa	SSA	Sub-Saharan Africa (excluding high income)	LIC	Low income	IDX	IDA																		2.63642	1242635
1960	MNG	Mongolia	EAS	East Asia and Pacific	EAP	East Asia and Pacific (excluding high income)	LMC	Lower middle income	IDB	Blend																		2.54642	955505
1967	VNM	Vietnam	EAS	East Asia and Pacific	EAP	East Asia and Pacific (excluding high income)	LMC	Lower middle income	IBD	IBRD	4.599e+08	4.606e+08	2.65846e+09				62.2064											2.82161	40072948															22.3942
1961	MRT	Mauritania	SSF	Sub-Saharan Africa	SSA	Sub-Saharan Africa (excluding high income)	LMC	Lower middle income	IDX	IDA	950000	1.01e+06	9.87e+06						0.686809	7.83254e+08	15.5299		894.554	12.2053				2.91997	875581															16.7982			0.641827	21.1721
1965	DMA	Dominica	LCN	Latin America and Caribbean	LAC	Latin America and Caribbean (excluding high income)	UMC	Upper middle income	IDB	Blend																		1.72456	65038
1962	IDN	Indonesia	EAS	East Asia and Pacific	EAP	East Asia and Pacific (excluding high income)	LMC	Lower middle income	IBD	IBRD	1.5439e+08	1.5773e+08	1.33947e+09			0.000730532		131.398	178.867	6.52383e+10	1.84198		705.138	-0.821881				2.6505	92518377															21.7087		5.57139	5.8798	25.5945
1967	SOM	Somalia	SSF	Sub-Saharan Africa	SSA	Sub-Saharan Africa (excluding high income)	LIC	Low income	IDX	IDA	1.224e+07	1.441e+07	1.0287e+08						-0.324414		5.94094			3.17765				2.64296	3227841															19.1421			-0.318977
1967	SGP	Singapore	EAS	East Asia and Pacific			HIC	High income	LNX	Not classified	6.76e+06	7.39e+06	5.454e+07			30.463		3.3428	0.361033	9.56172e+09	12.5094		4835.01	10.0517				2.20868	1977600															18.5076		1.92161	0.353618	23.6742
1965	ERI	Eritrea	SSF	Sub-Saharan Africa	SSA	Sub-Saharan Africa (excluding high income)	LIC	Low income	IDX	IDA																		2.65023	1148189
1964	ESP	Spain	ECS	Europe and Central Asia			HIC	High income	LNX	Not classified						3.54398	49.9186	6.97925	6.25432	3.18803e+11	5.30851		10085.8	4.26725				0.993696	31609195																	2.64118	2.53275	27.181
1969	LAC	Latin America & Caribbean (excluding high income)	NA	Aggregates			NA	Aggregates			5.5943e+08	6.142e+08	3.50978e+09					2.44186	2.94962	1.19757e+12	6.2736		4593.36	3.56396				2.61639	260716644															22.672		1.62542	1.80239	28.5045
1969	CMR	Cameroon	SSF	Sub-Saharan Africa	SSA	Sub-Saharan Africa (excluding high income)	LMC	Lower middle income	IDB	Blend	3.303e+07	3.755e+07	2.5285e+08			7.44191		-1.10159	5.30196	5.88204e+09	4.90148		925.271	2.33254				2.47939	6357092															20.0415		-0.951417	2.37	23.1883
1967	SUR	Suriname	LCN	Latin America and Caribbean	LAC	Latin America and Caribbean (excluding high income)	UMC	Upper middle income	IBD	IBRD	3.73e+06	3.91e+06	3.009e+07			0.0106451		10.6884	3.42936	1.7595e+09	12.1		5060.98	9.03616				2.77117	347660															17.9129		3.06449	1.94613	21.9814
1969	LIC	Low income	NA	Aggregates			NA	Aggregates			5.439e+08	6.4848e+08	4.2529e+09						4.35145									2.55433	196001924															22.864			2.17661
1962	AUS	Australia	EAS	East Asia and Pacific			HIC	High income	LNX	Not classified						8.11655		-0.319489	-0.0754166	2.06736e+11	1.29591		19245.6	-1.14644				2.44064	10742000																	-0.314289	-0.0753452	26.7479
1969	EMU	Euro area	NA	Aggregates			NA	Aggregates			1.556e+07	1.879e+07	1.3931e+08					2.64807	4.64179	4.76113e+12	7.04171		16660.2	6.32546				0.673637	285778637															19.4454		1.70086	2.23965	29.8847
1968	NLD	Netherlands	ECS	Europe and Central Asia			HIC	High income	LNX	Not classified						22.4823		3.72079	4.19666	2.83009e+11	6.41613		22232.2	5.31667				1.03855	12729721																	2.02467	2.14134	27.0619
1964	PRY	Paraguay	LCN	Latin America and Caribbean	LAC	Latin America and Caribbean (excluding high income)	UMC	Upper middle income	IBD	IBRD	7.7e+06	8.67e+06	5.314e+07			0.511069		1.36986	2.06774	3.1302e+09	4.21248		1479.61	1.49196				2.64523	2115567															18.4816		1.12034	1.47353	22.5575
1966	FRA	France	ECS	Europe and Central Asia			HIC	High income	LNX	Not classified						12.8512		2.602	2.97187	8.33342e+11	5.25184		16557.5	4.18064				1.02296	50330262																	1.68446	1.80951	28.1419
1967	VEN	Venezuela, RB	LCN	Latin America and Caribbean	LAC	Latin America and Caribbean (excluding high income)	UMC	Upper middle income	IBD	IBRD	2.422e+07	2.551e+07	1.5202e+08				0.0161271		2.43423	1.42613e+11	2.83387		13766.1	-0.512811				3.30859	10359745															19.5327			1.62252	26.3766
1962	BLR	Belarus	ECS	Europe and Central Asia	ECA	Europe and Central Asia (excluding high income)	UMC	Upper middle income	IBD	IBRD																		0.971087	8351928
1966	COM	Comoros	SSF	Sub-Saharan Africa	SSA	Sub-Saharan Africa (excluding high income)	LMC	Lower middle income	IDX	IDA	6100000	6100000	41340000															1.9356	211478															18.2305
1966	TKM	Turkmenistan	ECS	Europe and Central Asia	ECA	Europe and Central Asia (excluding high income)	UMC	Upper middle income	IBD	IBRD																		3.09757	1952141
1964	UZB	Uzbekistan	ECS	Europe and Central Asia	ECA	Europe and Central Asia (excluding high income)	LMC	Lower middle income	IDB	Blend																		3.48008	9762816
1962	LSO	Lesotho	SSF	Sub-Saharan Africa	SSA	Sub-Saharan Africa (excluding high income)	LMC	Lower middle income	IDX	IDA	5.75e+06	5.93e+06	5.08e+07						1.66744	2.57403e+08	15.3318		296.16	13.176				1.8869	869136															18.4366			1.28419	20.0593
1962	TJK	Tajikistan	ECS	Europe and Central Asia	ECA	Europe and Central Asia (excluding high income)	LIC	Low income	IDX	IDA																		3.5238	2236574
1964	GHA	Ghana	SSF	Sub-Saharan Africa	SSA	Sub-Saharan Africa (excluding high income)	LMC	Lower middle income	IDX	IDA	1.911e+07	2.022e+07	1.507e+08			0.00131011	0.0511524		9.93482	8.05128e+09	2.20933		1070.01	-0.838232				3.02704	7524472															19.5239			2.99172	23.5022
1965	ARM	Armenia	ECS	Europe and Central Asia	ECA	Europe and Central Asia (excluding high income)	UMC	Upper middle income	IBD	IBRD																		3.04492	2211319
1968	LCN	Latin America & Caribbean	NA	Aggregates			NA	Aggregates			8.0174e+08	8.5201e+08	4.97415e+09					4.09389	3.31062	1.22834e+12	7.91726		4513.83	5.20757				2.57556	272128513															23.0207		2.11724	1.91235	28.5298
1965	ESP	Spain	ECS	Europe and Central Asia			HIC	High income	LNX	Not classified						4.01228	54.9739	13.2141	9.16487	3.38739e+11	6.25313		10600.7	5.10563				1.08584	31954292																	3.27586	2.91149	27.2416
1965	IDX	IDA only	NA	Aggregates			NA	Aggregates			9.3498e+08	9.8202e+08	7.09019e+09							1.77513e+11	3.68965		605.126	1.07774				2.58405	293349258															23.3751				26.5955
1963	ESP	Spain	ECS	Europe and Central Asia			HIC	High income	LNX	Not classified						3.31277	48.5229	8.74369	7.84537	3.02733e+11	9.5965		9673.01	8.63949				0.877043	31296651																	2.86473	2.75711	27.1293
1964	MDA	Moldova	ECS	Europe and Central Asia	ECA	Europe and Central Asia (excluding high income)	LMC	Lower middle income	IDB	Blend																		1.96584	2774000
1963	ALB	Albania	ECS	Europe and Central Asia	ECA	Europe and Central Asia (excluding high income)	UMC	Upper middle income	IBD	IBRD																		2.95375	1762621
1964	CUW	Curacao	LCN	Latin America and Caribbean			HIC	High income	LNX	Not classified																		1.73332	133148
1961	POL	Poland	ECS	Europe and Central Asia			HIC	High income	IBD	IBRD																		1.09579	29964000
1964	LIE	Liechtenstein	ECS	Europe and Central Asia			HIC	High income	LNX	Not classified																		2.50243	18168
1965	PRI	Puerto Rico	LCN	Latin America and Caribbean			HIC	High income	LNX	Not classified									2.65004	2.02545e+10	9.20484		7808.23	7.52366				1.55145	2594000																		1.70156	24.4248
1964	ATG	Antigua and Barbuda	LCN	Latin America and Caribbean			HIC	High income	IBD	IBRD																		1.64246	57641
1962	GRL	Greenland	ECS	Europe and Central Asia			HIC	High income	LNX	Not classified																		3.78502	35000
1969	NAC	North America	NA	Aggregates			NA	Aggregates			10000	10000	80000					5.01197	4.95849	5.24612e+12	3.27263		23445.4	2.23141				1.0185	223759000															11.9829		2.31478	2.30426	29.9817
1969	NGA	Nigeria	SSF	Sub-Saharan Africa	SSA	Sub-Saharan Africa (excluding high income)	LMC	Lower middle income	IDB	Blend	7.392e+07	8.511e+07	5.5949e+08			0.0871878		10.156	2.70631	7.61436e+10	24.1974		1391.59	21.449				2.23777	54717039															20.8357		3.01362	1.72124	25.749
1965	SGP	Singapore	EAS	East Asia and Pacific			HIC	High income	LNX	Not classified	2.14e+06	2.28e+06	1.824e+07			28.898		0.178611	1.08303	7.7134e+09	7.83402		4087.87	5.24518				2.43005	1886900															17.4123		0.177675	0.938884	23.4594
1966	BOL	Bolivia	LCN	Latin America and Caribbean	LAC	Latin America and Caribbean (excluding high income)	LMC	Lower middle income	IBD	IBRD	22690000	30040000	186830000			3.07459e-05		6.95187	3.31588	4.94698e+09	7.17059		1199.99	4.99612				2.04985	4122517															19.7389		2.63729	1.91387	23.0152
1965	CZE	Czech Republic	ECS	Europe and Central Asia			HIC	High income	LNX	Not classified																		0.528566	9779358
1967	MAF	St. Martin (French part)	LCN	Latin America and Caribbean			HIC	High income	LNX	Not classified																		4.89426	4920
1966	HRV	Croatia	ECS	Europe and Central Asia			HIC	High income	IBD	IBRD																		0.69319	4310701
1967	ATG	Antigua and Barbuda	LCN	Latin America and Caribbean			HIC	High income	IBD	IBRD																		2.189	61241
1964	IMN	Isle of Man	ECS	Europe and Central Asia			HIC	High income	LNX	Not classified																		1.20379	49391
1964	AND	Andorra	ECS	Europe and Central Asia			HIC	High income	LNX	Not classified																		6.24151	17469
1961	IND	India	SAS	South Asia	SAS	South Asia (excluding high income)	LMC	Lower middle income	IBD	IBRD	6.1966e+08	6.1659e+08	4.7913e+09			2.57033	3.17102	1.69521	2.14543	1.54312e+11	3.72274		335.721	1.67048				1.99844	459642165															22.9832		1.29839	1.50684	26.4554
1969	GMB	Gambia, The	SSF	Sub-Saharan Africa	SSA	Sub-Saharan Africa (excluding high income)	LIC	Low income	IDX	IDA	3.41e+06	3.67e+06	2.515e+07			2.60532		5.01204	7.12847	3.25144e+08	2.43552		720.576	-0.430541				2.83781	451228															17.7335		2.3148	2.66213	20.2929
1965	TUR	Turkey	ECS	Europe and Central Asia	ECA	Europe and Central Asia (excluding high income)	UMC	Upper middle income	IBD	IBRD	1.7638e+08	1.8941e+08	1.27803e+09			6.50301e-05		4.55553	4.11786	1.10167e+11	2.82353		3556.87	0.404296				2.38092	30972994															21.6617		2.22132	2.12291	26.1184
1967	KGZ	Kyrgyz Republic	ECS	Europe and Central Asia	ECA	Europe and Central Asia (excluding high income)	LMC	Lower middle income	IDX	IDA																		3.01221	2736500
1969	PRY	Paraguay	LCN	Latin America and Caribbean	LAC	Latin America and Caribbean (excluding high income)	UMC	Upper middle income	IBD	IBRD	1.164e+07	1.403e+07	8.04e+07			0.569942		2.24685	2.63979	4.04889e+09	4.70115		1677.67	2.03433				2.58007	2413396															18.8957		1.54888	1.69793	22.8149
1965	ASM	American Samoa	EAS	East Asia and Pacific	EAP	East Asia and Pacific (excluding high income)	UMC	Upper middle income	LNX	Not classified																		3.51668	23672
1961	ISL	Iceland	ECS	Europe and Central Asia			HIC	High income	LNX	Not classified						0.0435722		4.71161	13.2827	2.05257e+09	-0.0846619		11465	-2.01288				1.94872	179029																	2.25425	3.28103	22.1355
1964	MOZ	Mozambique	SSF	Sub-Saharan Africa	SSA	Sub-Saharan Africa (excluding high income)	LIC	Low income	IDX	IDA	-40000	-40000	-460000															2.28691	7857104															-13.7321
1964	BGR	Bulgaria	ECS	Europe and Central Asia	ECA	Europe and Central Asia (excluding high income)	UMC	Upper middle income	IBD	IBRD																		0.816094	8144340
1960	OED	OECD members	NA	Aggregates			NA	Aggregates			5.1556e+08	5.183e+08	3.86745e+09					1.94577		9.06307e+12			11453.3						791309222															22.769		1.41911		30.5284
1960	GHA	Ghana	SSF	Sub-Saharan Africa	SSA	Sub-Saharan Africa (excluding high income)	LMC	Lower middle income	IDX	IDA	2.53e+06	2.94e+06	2.086e+07							7.00672e+09			1055.99					3.06146	6635230															17.5465				23.3633
1962	ECA	Europe & Central Asia (excluding high income)	NA	Aggregates			NA	Aggregates			3.9418e+08	3.9536e+08	2.70205e+09															1.54557	283762877															22.4104
1964	HKG	Hong Kong SAR, China	EAS	East Asia and Pacific			HIC	High income	LNX	Not classified	-0.00186265	280000	1.96e+06						4.95603	1.5393e+10	8.62806		4392.24	6.03371				2.41727	3504600															15.1816			2.30378	24.1503
1963	MNG	Mongolia	EAS	East Asia and Pacific	EAP	East Asia and Pacific (excluding high income)	LMC	Lower middle income	IDB	Blend																		3.02491	1042383
1960	IDA	IDA total	NA	Aggregates			NA	Aggregates			6.9658e+08	7.2072e+08	5.60621e+09							2.4718e+11			645.207						383101576															23.1403				26.9265
1966	TLA	Latin America & the Caribbean (IDA & IBRD countries)	NA	Aggregates			NA	Aggregates			822360000	873360000	5405139968					3.48378	3.45476	1.04407e+12	4.02352		4224.5	1.29315				2.69551	247146615															23.1038		1.96125	1.95322	28.3673
1960	CYP	Cyprus	ECS	Europe and Central Asia			HIC	High income	LNX	Not classified	2.403e+07	2.409e+07	2.169e+08			13.9416		0.827301										1.04325	572930															19.8881		0.753845
1963	MAF	St. Martin (French part)	LCN	Latin America and Caribbean			HIC	High income	LNX	Not classified																		2.59126	4183
1963	BDI	Burundi	SSF	Sub-Saharan Africa	SSA	Sub-Saharan Africa (excluding high income)	LIC	Low income	IDX	IDA	6.44e+06	6.16e+06	5.349e+07						4.68715	5.84898e+08	4.13541		197.306	2.12937				1.94517	2964427															18.4882			2.24916	20.8801
1964	PRE	Pre-demographic dividend	NA	Aggregates			NA	Aggregates			7.7127e+08	8.1731e+08	6.18269e+09						2.90618									2.40686	205835453															23.2382			1.78835
1960	JAM	Jamaica	LCN	Latin America and Caribbean	LAC	Latin America and Caribbean (excluding high income)	UMC	Upper middle income	IBD	IBRD						0.112899		3.27425										1.20513	1628520																	1.90178
1966	FJI	Fiji	EAS	East Asia and Pacific	EAP	East Asia and Pacific (excluding high income)	UMC	Upper middle income	IDB	Blend	4020000	4.11e+06	30500000						2.48288	8.12435e+08	0		1705.35	-2.61039				2.64506	476404															17.9264			1.64085	21.2087
1968	TGO	Togo	SSF	Sub-Saharan Africa	SSA	Sub-Saharan Africa (excluding high income)	LIC	Low income	IDX	IDA	1.415e+07	1.892e+07	1.3191e+08			9.38077		0.296736	0.0609454	1.09982e+09	5.02369		565.235	0.147688				4.754	1945780															19.3908		0.292545	0.0609078	21.5116
1962	TSA	South Asia (IDA & IBRD)	NA	Aggregates			NA	Aggregates			1.08122e+09	1.09659e+09	7.48825e+09						0.0222235	2.04522e+11	3.30133		342.3	1.13074				2.14633	597494449															23.4297			0.0222217	26.7371
1968	FRA	France	ECS	Europe and Central Asia			HIC	High income	LNX	Not classified						13.8102		4.5432	4.39927	9.13622e+11	4.49131		17852.7	3.67516				0.784131	51175508																	2.21868	2.18726	28.2338
1965	NOR	Norway	ECS	Europe and Central Asia			HIC	High income	LNX	Not classified						10.9735		4.18722	4.77463	1.04021e+11	5.28561		27938.8	4.47037				0.777327	3723168																	2.13915	2.26725	26.061
1968	GAB	Gabon	SSF	Sub-Saharan Africa	SSA	Sub-Saharan Africa (excluding high income)	UMC	Upper middle income	IBD	IBRD	1.156e+07	1.329e+07	8.81e+07			11.4312		2.3356	6.46088	3.61167e+09	2.5088		6383.68	0.387658				2.09094	565766															18.9871		1.58438	2.56485	22.7006
1968	TZA	Tanzania	SSF	Sub-Saharan Africa	SSA	Sub-Saharan Africa (excluding high income)	LIC	Low income	IDX	IDA	3.367e+07	4.049e+07	2.8044e+08			0.13966		15.5989										3.01002	12725522															20.145		3.44137
1963	PNG	Papua New Guinea	EAS	East Asia and Pacific	EAP	East Asia and Pacific (excluding high income)	LMC	Lower middle income	IDB	Blend		10000	70000						1.52572	2.68473e+09	4.07252		1125.23	2.08376				1.92943	2385946															11.8494			1.20895	22.404
1967	AUT	Austria	ECS	Europe and Central Asia			HIC	High income	LNX	Not classified						22.8827		3.97467	3.24776	1.23815e+11	3.00805		16783.9	2.24101				0.747425	7376998																	2.08855	1.89401	26.2352
1967	MYS	Malaysia	EAS	East Asia and Pacific	EAP	East Asia and Pacific (excluding high income)	UMC	Upper middle income	IBD	IBRD	2.131e+07	2.31e+07	1.7002e+08			23.0642		4.57556	-2.32309	1.72442e+10	3.85715		1716.47	1.20817				2.58369	10046325															19.6446		2.22561	-1.57944	24.2639
1961	MDG	Madagascar	SSF	Sub-Saharan Africa	SSA	Sub-Saharan Africa (excluding high income)	LIC	Low income	IDX	IDA	1.26e+06	1.49e+06	1.424e+07						1.78946	4.26103e+09	2.04863		815.731	-0.377665				2.40631	5223568															17.1647			1.34531	22.8659
1960	ITA	Italy	ECS	Europe and Central Asia			HIC	High income	LNX	Not classified						4.14784	6.81143	2.35016		5.46122e+11			10879					1.99393	50199700																	1.5901		27.7193
1967	BGD	Bangladesh	SAS	South Asia	SAS	South Asia (excluding high income)	LMC	Lower middle income	IDX	IDA									14.792	2.25633e+10	-1.87586		382.208	-4.99506				3.23045	59034249																		3.38837	24.5327
1961	DOM	Dominican Republic	LCN	Latin America and Caribbean	LAC	Latin America and Caribbean (excluding high income)	UMC	Upper middle income	IBD	IBRD		150000	1.14e+06			0.436852	77.5452	-3.9	-0.41794	4.26007e+09	-2.31325		1250.65	-5.52684				3.34502	3406280															14.6397		-2.07017	-0.406641	22.8657
1964	FSM	Micronesia, Fed. Sts.	EAS	East Asia and Pacific	EAP	East Asia and Pacific (excluding high income)	LMC	Lower middle income	IDX	IDA																		3.24827	50468
1964	MRT	Mauritania	SSF	Sub-Saharan Africa	SSA	Sub-Saharan Africa (excluding high income)	LMC	Lower middle income	IDX	IDA	1.18e+07	1.208e+07	9.049e+07						4.53401	9.87427e+08	27.6909		1032.01	23.9454				2.9771	956799															19.0139			2.2167	21.4038
1961	TUR	Turkey	ECS	Europe and Central Asia	ECA	Europe and Central Asia (excluding high income)	UMC	Upper middle income	IBD	IBRD	1.8863e+08	1.8828e+08	1.32054e+09			5.56642e-05		3.17286	4.3734	8.82343e+10	1.15607		3134.78	-1.26822				2.42577	28146910															21.6945		1.87174	2.18151	25.8964
1965	FJI	Fiji	EAS	East Asia and Pacific	EAP	East Asia and Pacific (excluding high income)	UMC	Upper middle income	IDB	Blend	4.31e+06	4.36e+06	3.385e+07						7.95093	8.12435e+08	-2.70027		1751.06	-5.51586				2.93643	463968															18.0306			2.77037	21.2087
1967	PLW	Palau	EAS	East Asia and Pacific			HIC	High income	IBD	IBRD																		1.30639	11326
1967	IMN	Isle of Man	ECS	Europe and Central Asia			HIC	High income	LNX	Not classified																		2.07244	52118
1969	LTE	Late-demographic dividend	NA	Aggregates			NA	Aggregates			1.20618e+09	1.26268e+09	7.25039e+09							1.60274e+12	9.88359		1224.57	7.32872				2.38042	1308816321															23.3975				28.7959
1968	SOM	Somalia	SSF	Sub-Saharan Africa	SSA	Sub-Saharan Africa (excluding high income)	LIC	Low income	IDX	IDA	2.96e+07	3.19e+07	2.367e+08						3.39738		2.02998			-0.58491				2.59628	3312742															19.9755			1.93714
1968	ECU	Ecuador	LCN	Latin America and Caribbean	LAC	Latin America and Caribbean (excluding high income)	UMC	Upper middle income	IBD	IBRD	1.512e+07	2.257e+07	1.3661e+08			0.0163189		4.31766	-0.775245	1.34979e+10	1.90944		2357.52	-1.03541				2.93225	5725459															19.4258		2.16901	-0.713221	24.0189
1962	EST	Estonia	ECS	Europe and Central Asia			HIC	High income	LNX	Not classified																		1.34157	1241623
1964	JAM	Jamaica	LCN	Latin America and Caribbean	LAC	Latin America and Caribbean (excluding high income)	UMC	Upper middle income	IBD	IBRD	3.74e+06	4000000	2.623e+07			0.126813		2.01342										1.57743	1730738															17.7756		1.44962
1965	BHS	Bahamas, The	LCN	Latin America and Caribbean			HIC	High income	LNX	Not classified	60000	70000	540000						2.01173	3.20226e+09	10.4256		22863.6	5.41912				4.6398	140059															13.8925			1.44887	22.5803
[truncated: 14,406 more rows]
[truncated: 13 more columns]
